# Supplementary material for: Improved metagenomic analysis with Kraken 2
Source: Genome Biol. 2019 Nov 28;20:257. doi: 10.1186/s13059-019-1891-0 (PMC6883579; doi:10.1186/s13059-019-1891-0)
Supplement: Supplementary file 1 — Additional file 1: Table S1. Comparison of accuracy and computational performance. Table S2. Comparison of Kraken 2 with other classifiers, using various parameter values. Table S3. Genomes excluded in strain-exclusion simulation. Table S4. Thread scaling evaluation results. Table S5. Evaluation of FDA-ARGOS sequencing data. Table S6. Sequences used for evaluation of collision rates. Table S7. Minimizer collision evaluation results. Table S8. Hash table collision evaluation results. Table S9. Comparison of Kraken 2X with other classifiers, using various parameter values. Table S10. Database size evaluation results. [file 13059_2019_1891_MOESM1_ESM.xlsx]

## Sheet: Table of Contents
Supplementary Tables for "Improved metagenomic analysis with Kraken 2"
Derrick E. Wood, Jennifer Lu, and Ben Langmead
Table of Contents
Table S1. Comparison of accuracy and computational performance.
Table S2. Comparison of Kraken 2 with other classifiers, using various parameter values.
Table S3. Genomes excluded in strain-exclusion simulation.
Table S4. Thread scaling evaluation results.
Table S5. Evaluation of FDA-ARGOS sequencing data.
Table S6. Sequences used for evaluation of collision rates.
Table S7. Minimizer collision evaluation results.
Table S8. Hash table collision evaluation results.
Table S9. Comparison of Kraken 2X with other classifiers, using various parameter values.
Table S10. Database size evaluation results.

## Sheet: S1 - Classifier Comparison
Table S1. Comparison of accuracy and computational performance.
Accuracy and performance are reported using the strain exclusion simulated data that we describe in the Methods.
											Maximum Resident Set Size (kB)	Runtime (secs)	Speed (Mreads/min)
	Search Type		Prokaryotic Genus Accuracy				Viral Genus Accuracy
Classifier			Sensitivity	PPV	F1		Sensitivity	PPV	F1
Kraken 2	nucleotide		0.9396	0.9932	0.9657		0.6125	0.9792	0.7536		10604428	32.2	93.1677
Kraken 2X	translated		0.8583	0.9713	0.9113		0.7523	0.9737	0.8488		2863784	54.45	55.0964
Kraken 1	nucleotide		0.93255	0.99464	0.962595		0.533	0.987769	0.692388		72445388	162.78	18.4298
KrakenUniq	nucleotide		0.93255	0.99464	0.962595		0.533	0.987769	0.692388		73251020	165.7	18.105
Kaiju	translated		0.867225	0.982107	0.921098		0.7825	0.980945	0.870557		5432472	187.37	16.0111
CLARK	nucleotide		0.932475	0.994693	0.96258		0.5361	0.998696	0.697683		63608412	239.1	12.5471
Centrifuge	nucleotide		0.9334	0.99116	0.961413		0.5572	0.980813	0.710669		4337924	242.61	12.3655

## Sheet: S2 - K2 Param Sweep
Table S2. Comparison of Kraken 2 with other classifiers, using various parameter values.
Accuracy is reported using the strain exclusion simulated data that we describe in the Methods. The default values for Kraken 2 are highlighted in red.
Classifiers shown in italics use translated search; Kraken 2 uses nucleotide search.
														Maximum Resident Set Size (kB)	Runtime (secs)	Speed (Mreads/min)
	Kraken 2 Parameter Value					Prokaryotic Accuracy				Viral Accuracy
Classifier	k	ℓ	s	f		Sensitivity	PPV	F1		Sensitivity	PPV	F1
Centrifuge	n/a	n/a	n/a	n/a		0.9334	0.99116	0.961413		0.5572	0.980813	0.710669		4337924	242.61	12.3655
CLARK	n/a	n/a	n/a	n/a		0.932475	0.994693	0.96258		0.5361	0.998696	0.697683		63608412	239.1	12.5471
Kraken 1	n/a	n/a	n/a	n/a		0.93255	0.99464	0.962595		0.533	0.987769	0.692388		72445388	162.78	18.4298
KrakenUniq	n/a	n/a	n/a	n/a		0.93255	0.99464	0.962595		0.533	0.987769	0.692388		73251020	165.7	18.105
Kaiju	n/a	n/a	n/a	n/a		0.867225	0.982107	0.921098		0.7825	0.980945	0.870557		5432472	187.37	16.0111
Kraken 2X	n/a	n/a	n/a	n/a		0.8583	0.9713	0.9113		0.7523	0.9737	0.8488		2863784	54.45	55.0964
Kraken 2	35	31	7	1		0.9396	0.9932	0.9657		0.6125	0.9792	0.7536		10604428	32.2	93.1677
Kraken 2	31	31	1	0.125		0.9215	0.9961	0.9574		0.4692	0.987	0.636		4426092	20.51	146.27
Kraken 2	31	31	2	0.125		0.9235	0.9961	0.9584		0.4762	0.9884	0.6427		4416356	20.53	146.128
Kraken 2	31	31	0	0.125		0.9198	0.9956	0.9562		0.4494	0.9881	0.6178		4463888	20.53	146.128
Kraken 2	31	31	4	0.125		0.9272	0.9955	0.9601		0.5084	0.9843	0.6705		4390836	20.6	145.631
Kraken 2	30	30	0	0.125		0.9218	0.9959	0.9574		0.4677	0.9886	0.635		4427352	20.67	145.138
Kraken 2	30	30	2	0.125		0.9236	0.9954	0.9582		0.4841	0.9865	0.6495		4399228	20.74	144.648
Kraken 2	30	30	1	0.125		0.9222	0.9955	0.9575		0.4856	0.9872	0.651		4421352	20.75	144.578
Kraken 2	31	31	5	0.125		0.9281	0.9951	0.9604		0.5278	0.9878	0.688		4373512	20.76	144.509
Kraken 2	31	31	7	0.125		0.9297	0.9946	0.961		0.5552	0.9837	0.7098		4350484	20.8	144.231
Kraken 2	30	30	3	0.125		0.9264	0.995	0.9594		0.5033	0.9884	0.667		4395324	20.82	144.092
Kraken 2	30	30	4	0.125		0.9283	0.9951	0.9606		0.5114	0.9857	0.6734		4368972	20.86	143.816
Kraken 2	30	30	5	0.125		0.9292	0.995	0.961		0.5495	0.9841	0.7052		4362660	20.87	143.747
Kraken 2	29	29	0	0.125		0.924	0.9957	0.9585		0.4762	0.9853	0.6421		4411788	20.87	143.747
Kraken 2	30	30	6	0.125		0.9303	0.9952	0.9617		0.5489	0.9842	0.7048		4339980	20.89	143.609
Kraken 2	31	31	6	0.125		0.9294	0.9949	0.961		0.5421	0.9864	0.6997		4364320	20.92	143.403
Kraken 2	29	29	2	0.125		0.9256	0.995	0.9591		0.507	0.9833	0.669		4383152	20.96	143.13
Kraken 2	30	30	7	0.125		0.9317	0.994	0.9619		0.5733	0.9822	0.724		4331224	20.97	143.062
Kraken 2	29	29	3	0.125		0.927	0.9947	0.9597		0.5194	0.9867	0.6806		4376052	21.08	142.315
Kraken 2	29	29	1	0.125		0.9247	0.9951	0.9586		0.4815	0.9895	0.6478		4397424	21.12	142.045
Kraken 2	29	29	5	0.125		0.9308	0.9943	0.9615		0.5631	0.9844	0.7164		4343920	21.15	141.844
Kraken 2	28	28	1	0.125		0.927	0.9952	0.9599		0.5097	0.9903	0.673		4381416	21.15	141.844
Kraken 2	29	29	4	0.125		0.9285	0.9949	0.9605		0.5519	0.9871	0.708		4353728	21.18	141.643
Kraken 2	28	28	2	0.125		0.9279	0.9949	0.9603		0.5182	0.9839	0.6788		4370000	21.23	141.309
Kraken 2	29	29	6	0.125		0.932	0.9937	0.9619		0.5655	0.9857	0.7187		4324352	21.24	141.243
Kraken 2	29	29	7	0.125		0.9331	0.9927	0.962		0.59	0.9783	0.7361		4281636	21.28	140.977
Kraken 2	28	28	3	0.125		0.9295	0.9953	0.9612		0.5423	0.9898	0.7007		4352520	21.31	140.779
Kraken 2	28	28	0	0.125		0.9258	0.9956	0.9594		0.4898	0.9875	0.6548		4395932	21.32	140.713
Kraken 2	27	27	0	0.125		0.9262	0.995	0.9594		0.5064	0.9883	0.6697		4378424	21.35	140.515
Kraken 2	28	28	5	0.125		0.9324	0.9933	0.9619		0.5769	0.9818	0.7268		4314260	21.36	140.449
Kraken 2	28	28	4	0.125		0.9311	0.9946	0.9618		0.5545	0.9865	0.7099		4336956	21.37	140.384
Kraken 2	31	31	3	0.125		0.9246	0.9953	0.9587		0.4992	0.9852	0.6626		4445140	21.42	140.056
Kraken 2	27	27	1	0.125		0.9272	0.9948	0.9598		0.5164	0.9857	0.6777		4364788	21.43	139.991
Kraken 2	28	28	6	0.125		0.9334	0.9917	0.9617		0.5739	0.9711	0.7214		4277444	21.48	139.665
Kraken 2	27	27	4	0.125		0.9312	0.9931	0.9612		0.5736	0.9876	0.7257		4328364	21.59	138.953
Kraken 2	26	26	0	0.125		0.9288	0.995	0.9607		0.5318	0.9866	0.6911		4363356	21.62	138.76
Kraken 2	28	28	7	0.125		0.9322	0.9886	0.9596		0.5907	0.9535	0.7295		4225484	21.63	138.696
Kraken 2	27	27	5	0.125		0.9319	0.9912	0.9606		0.5963	0.9763	0.7404		4272908	21.65	138.568
Kraken 2	27	27	3	0.125		0.9307	0.9939	0.9613		0.5598	0.9878	0.7146		4341664	21.67	138.44
Kraken 2	27	27	2	0.125		0.9293	0.9945	0.9608		0.5407	0.9817	0.6973		4350964	21.69	138.313
Kraken 2	27	27	6	0.125		0.9324	0.988	0.9594		0.5948	0.9471	0.7307		4227032	21.73	138.058
Kraken 2	26	26	3	0.125		0.9316	0.9929	0.9613		0.5759	0.9826	0.7262		4323124	21.75	137.931
Kraken 2	26	26	2	0.125		0.9307	0.9943	0.9615		0.5574	0.9834	0.7115		4341908	21.81	137.552
Kraken 2	26	26	1	0.125		0.9289	0.994	0.9603		0.5467	0.99	0.7044		4352772	21.84	137.363
Kraken 2	25	25	1	0.125		0.9304	0.9936	0.961		0.5613	0.9794	0.7136		4337104	21.9	136.986
Kraken 2	25	25	0	0.125		0.9296	0.9942	0.9608		0.5509	0.9905	0.708		4349588	21.94	136.737
Kraken 2	26	26	5	0.125		0.9321	0.9876	0.9591		0.602	0.9492	0.7368		4219084	21.96	136.612
Kraken 2	25	25	2	0.125		0.9315	0.9929	0.9612		0.5788	0.9867	0.7296		4316776	21.97	136.55
Kraken 2	25	25	3	0.125		0.9322	0.9904	0.9604		0.5877	0.9684	0.7315		4263808	22.01	136.302
Kraken 2	26	26	6	0.125		0.9307	0.9827	0.956		0.5942	0.8786	0.7089		4121616	22.11	135.685
Kraken 2	25	25	4	0.125		0.9319	0.9863	0.9583		0.597	0.9286	0.7268		4210624	22.2	135.135
Kraken 2	41	31	2	1		0.9267	0.9953	0.9598		0.4947	0.9866	0.659		5626396	22.23	134.953
Kraken 2	40	30	0	1		0.9255	0.9949	0.959		0.4882	0.9873	0.6533		5564724	22.27	134.71
Kraken 2	41	31	3	1		0.9282	0.9951	0.9605		0.5081	0.9872	0.6709		5613748	22.29	134.59
Kraken 2	41	31	0	1		0.9243	0.9956	0.9586		0.4666	0.9867	0.6336		5668544	22.29	134.59
Kraken 2	40	30	2	1		0.9286	0.9942	0.9603		0.5152	0.9881	0.6773		5526308	22.33	134.348
Kraken 2	41	31	5	1		0.9313	0.9948	0.962		0.5353	0.9889	0.6946		5573736	22.35	134.228
Kraken 2	41	31	1	1		0.9255	0.9954	0.9592		0.4855	0.9866	0.6508		5640236	22.35	134.228
Kraken 2	26	26	4	0.125		0.9333	0.9914	0.9615		0.5786	0.9808	0.7278		4270636	22.36	134.168
Kraken 2	40	30	1	1		0.927	0.9945	0.9596		0.5006	0.9874	0.6644		5551784	22.36	134.168
Kraken 2	25	25	5	0.125		0.9314	0.9824	0.9562		0.5976	0.8677	0.7078		4113356	22.38	134.048
Kraken 2	40	30	3	1		0.9295	0.9942	0.9607		0.5203	0.9886	0.6818		5518480	22.39	133.988
Kraken 2	41	31	4	1		0.93	0.9949	0.9614		0.523	0.9864	0.6836		5590144	22.39	133.988
Kraken 2	41	31	6	1		0.9323	0.9944	0.9623		0.5463	0.9893	0.7039		5560436	22.54	133.097
Kraken 2	41	31	7	1		0.9339	0.9943	0.9631		0.5613	0.9863	0.7154		5551220	22.57	132.92
Kraken 2	40	30	4	1		0.9312	0.9939	0.9615		0.5403	0.9867	0.6982		5496188	22.62	132.626
Kraken 2	40	30	7	1		0.9349	0.9926	0.9629		0.5762	0.9833	0.7266		5447384	22.72	132.042
Kraken 2	39	29	0	1		0.9278	0.9945	0.96		0.4986	0.9881	0.6628		5690856	22.72	132.042
Kraken 2	25	25	6	0.125		0.9285	0.9785	0.9529		0.5714	0.7397	0.6447		3911756	22.73	131.984
Kraken 2	40	30	5	1		0.9328	0.9936	0.9622		0.5549	0.9858	0.7101		5489144	22.74	131.926
Kraken 2	39	29	1	1		0.9291	0.9942	0.9606		0.5071	0.9885	0.6703		5683536	22.82	131.464
Kraken 2	39	29	2	1		0.9303	0.9943	0.9612		0.5192	0.9888	0.6809		5663128	22.84	131.349
Kraken 2	40	30	6	1		0.9339	0.9932	0.9626		0.5647	0.9859	0.7181		5474596	22.85	131.291
Kraken 2	39	29	3	1		0.9318	0.9942	0.962		0.5347	0.9895	0.6942		5648080	22.88	131.119
Kraken 2	39	29	4	1		0.933	0.9939	0.9625		0.5503	0.9899	0.7074		5617872	22.96	130.662
Kraken 2	39	30	0	1		0.9263	0.9948	0.9593		0.4935	0.9856	0.6577		6023452	23.02	130.321
Kraken 2	40	31	2	1		0.9276	0.9953	0.9602		0.5029	0.9863	0.6661		6091864	23.05	130.152
Kraken 2	40	31	1	1		0.9263	0.9953	0.9596		0.492	0.9866	0.6566		6107996	23.05	130.152
Kraken 2	40	31	0	1		0.9251	0.9954	0.9589		0.4735	0.9869	0.64		6123712	23.05	130.152
Kraken 2	39	29	5	1		0.9337	0.9934	0.9626		0.5657	0.9867	0.7191		5608308	23.07	130.039
Kraken 2	39	30	1	1		0.9277	0.9943	0.9599		0.5071	0.9883	0.6703		6009616	23.1	129.87
Kraken 2	40	31	3	1		0.929	0.995	0.9609		0.5131	0.9873	0.6753		6073848	23.11	129.814
Kraken 2	39	30	3	1		0.9304	0.994	0.9612		0.5271	0.9893	0.6878		5973868	23.15	129.59
Kraken 2	40	31	4	1		0.9307	0.9948	0.9617		0.5266	0.9884	0.6871		6050668	23.19	129.366
Kraken 2	40	31	5	1		0.9321	0.9948	0.9624		0.5395	0.989	0.6982		6039976	23.21	129.255
Kraken 2	39	29	6	1		0.9351	0.9923	0.9629		0.5832	0.9873	0.7333		5593032	23.26	128.977
Kraken 2	39	30	2	1		0.9295	0.9941	0.9607		0.5219	0.9888	0.6832		5983656	23.26	128.977
Kraken 2	39	30	4	1		0.9321	0.9937	0.9619		0.546	0.9895	0.7037		5950900	23.3	128.755
Kraken 2	39	29	7	1		0.9358	0.9898	0.962		0.5954	0.9778	0.7401		5534616	23.33	128.59
Kraken 2	38	28	0	1		0.9284	0.9946	0.9604		0.5137	0.9864	0.6756		5843912	23.34	128.535
Kraken 2	40	31	6	1		0.9332	0.9942	0.9627		0.55	0.9873	0.7064		6014528	23.39	128.26
Kraken 2	38	28	1	1		0.9297	0.9944	0.9609		0.5297	0.9886	0.6898		5831500	23.4	128.205
Kraken 2	38	28	2	1		0.9313	0.9939	0.9616		0.5423	0.9892	0.7006		5810976	23.45	127.932
Kraken 2	39	30	7	1		0.9359	0.9925	0.9634		0.5813	0.9839	0.7308		5890548	23.52	127.551
Kraken 2	38	28	3	1		0.9325	0.9938	0.9622		0.5568	0.9897	0.7127		5797868	23.6	127.119
Kraken 2	38	28	4	1		0.9334	0.993	0.9622		0.5763	0.99	0.7285		5785996	23.61	127.065
Kraken 2	38	29	1	1		0.9298	0.9943	0.961		0.5116	0.9886	0.6743		6150344	23.66	126.796
Kraken 2	38	28	5	1		0.9344	0.9919	0.9623		0.587	0.9831	0.7351		5729768	23.74	126.369
Kraken 2	38	29	2	1		0.9311	0.9943	0.9617		0.5246	0.9891	0.6856		6138656	23.75	126.316
Kraken 2	38	29	0	1		0.9285	0.9946	0.9604		0.5037	0.988	0.6672		6162872	23.76	126.263
Kraken 2	37	27	0	1		0.9306	0.9938	0.9612		0.518	0.9876	0.6796		5880636	23.78	126.156
Kraken 2	36	26	0	1		0.9318	0.9937	0.9618		0.547	0.9881	0.7042		5738304	23.82	125.945
Kraken 2	37	27	1	1		0.9315	0.9938	0.9616		0.5262	0.9863	0.6863		5868832	23.87	125.681
Kraken 2	38	28	6	1		0.9355	0.9901	0.962		0.6069	0.9754	0.7482		5693592	23.91	125.471
Kraken 2	36	26	2	1		0.9332	0.9926	0.962		0.5735	0.9856	0.7251		5724064	23.93	125.366
Kraken 2	35	25	2	1		0.9349	0.9917	0.9625		0.6023	0.9859	0.7478		5509400	23.97	125.156
Kraken 2	39	31	1	1		0.9272	0.9951	0.9599		0.4979	0.9848	0.6614		6665652	23.97	125.156
Kraken 2	35	25	1	1		0.9346	0.9931	0.963		0.5826	0.9898	0.7335		5565336	23.98	125.104
Kraken 2	39	30	6	1		0.9348	0.9931	0.9631		0.5703	0.9867	0.7228		5934272	23.98	125.104
Kraken 2	40	31	7	1		0.9348	0.9942	0.9636		0.5668	0.9866	0.72		6003500	23.98	125.104
Kraken 2	37	27	2	1		0.9326	0.9934	0.9621		0.5441	0.9889	0.702		5857532	23.99	125.052
Kraken 2	37	27	3	1		0.9337	0.9929	0.9624		0.5615	0.9893	0.7164		5838920	24	125
Kraken 2	39	30	5	1		0.9336	0.9935	0.9626		0.5602	0.9863	0.7145		5934648	24	125
Kraken 2	38	29	5	1		0.9346	0.9933	0.963		0.5706	0.987	0.7231		6084788	24.01	124.948
Kraken 2	38	30	0	1		0.9273	0.9948	0.9598		0.4982	0.9881	0.6624		6573196	24.01	124.948
Kraken 2	39	31	2	1		0.9284	0.9951	0.9606		0.5088	0.9862	0.6713		6652316	24.02	124.896
Kraken 2	39	31	0	1		0.9259	0.9953	0.9594		0.4781	0.9866	0.6441		6686148	24.03	124.844
Kraken 2	36	26	3	1		0.9348	0.9917	0.9624		0.591	0.9751	0.7359		5665680	24.05	124.74
Kraken 2	38	30	1	1		0.9286	0.9945	0.9604		0.5113	0.988	0.6739		6560204	24.05	124.74
Kraken 2	38	28	7	1		0.9357	0.9845	0.9595		0.6173	0.9396	0.7451		5629744	24.07	124.636
Kraken 2	38	29	3	1		0.9326	0.994	0.9623		0.5401	0.9896	0.6988		6124452	24.09	124.533
Kraken 2	36	26	1	1		0.9327	0.9935	0.9622		0.5557	0.9844	0.7104		5734968	24.11	124.43
Kraken 2	38	29	6	1		0.9357	0.9922	0.9632		0.5898	0.9874	0.7385		6034740	24.11	124.43
Kraken 2	38	29	4	1		0.934	0.9939	0.963		0.5553	0.99	0.7115		6083804	24.12	124.378
Kraken 2	35	25	3	1		0.9358	0.9889	0.9616		0.6157	0.9823	0.7569		5475440	24.17	124.121
Kraken 2	37	27	4	1		0.9353	0.9924	0.963		0.577	0.9816	0.7268		5820712	24.18	124.069
Kraken 2	36	26	4	1		0.9362	0.9899	0.9623		0.6097	0.9768	0.7508		5623416	24.22	123.865
Kraken 2	39	31	4	1		0.9316	0.9945	0.962		0.5312	0.9892	0.6912		6605636	24.22	123.865
Kraken 2	39	31	3	1		0.93	0.9949	0.9613		0.5184	0.9874	0.6799		6633184	24.23	123.813
Kraken 2	37	28	0	1		0.9292	0.9945	0.9607		0.5167	0.9887	0.6787		6329408	24.24	123.762
Kraken 2	39	31	5	1		0.933	0.9945	0.9628		0.5452	0.9898	0.7031		6595424	24.28	123.558
Kraken 2	35	25	4	1		0.9371	0.9842	0.9601		0.6314	0.9591	0.7615		5416952	24.29	123.508
Kraken 2	35	25	0	1		0.9334	0.9936	0.9626		0.5623	0.9903	0.7173		5573364	24.31	123.406
Kraken 2	37	28	1	1		0.9305	0.9944	0.9614		0.5325	0.989	0.6923		6312280	24.31	123.406
Kraken 2	36	26	5	1		0.9362	0.9848	0.9599		0.6254	0.9505	0.7544		5566708	24.32	123.355
Kraken 2	37	27	5	1		0.9361	0.99	0.9623		0.5883	0.9764	0.7342		5762076	24.34	123.254
Kraken 2	38	30	5	1		0.9345	0.9938	0.9633		0.5713	0.9864	0.7235		6478568	24.38	123.052
Kraken 2	37	28	2	1		0.9321	0.994	0.9621		0.5458	0.9897	0.7036		6298048	24.4	122.951
Kraken 2	38	30	3	1		0.9311	0.9941	0.9616		0.533	0.9856	0.6918		6518488	24.4	122.951
Kraken 2	38	29	7	1		0.9365	0.9896	0.9624		0.6003	0.9777	0.7439		5993688	24.41	122.9
Kraken 2	39	31	6	1		0.9341	0.9941	0.9632		0.5551	0.99	0.7113		6568980	24.42	122.85
Kraken 2	39	31	7	1		0.9356	0.9942	0.964		0.5718	0.9831	0.7231		6555988	24.5	122.449
Kraken 2	37	28	3	1		0.9335	0.9938	0.9627		0.5606	0.9899	0.7158		6269964	24.51	122.399
Kraken 2	38	30	2	1		0.9303	0.9942	0.9612		0.5276	0.9888	0.6881		6529368	24.52	122.349
Kraken 2	38	30	4	1		0.9329	0.9939	0.9624		0.5545	0.9896	0.7108		6494764	24.54	122.249
Kraken 2	37	27	6	1		0.9368	0.9857	0.9606		0.6081	0.9527	0.7424		5707852	24.55	122.2
Kraken 2	38	30	6	1		0.9357	0.9933	0.9637		0.5809	0.9862	0.7312		6465268	24.6	121.951
Kraken 2	37	28	4	1		0.9344	0.993	0.9628		0.5804	0.9903	0.7319		6265124	24.64	121.753
Kraken 2	35	25	5	1		0.9367	0.9763	0.9561		0.6331	0.8799	0.7364		5319828	24.72	121.359
Kraken 2	37	29	1	1		0.9305	0.9944	0.9614		0.5186	0.9884	0.6803		6719796	24.72	121.359
Kraken 2	36	26	6	1		0.9361	0.9768	0.956		0.6364	0.8933	0.7433		5478784	24.75	121.212
Kraken 2	36	27	1	1		0.9322	0.9936	0.9619		0.5316	0.9885	0.6914		6362368	24.75	121.212
Kraken 2	35	26	1	1		0.9335	0.9935	0.9626		0.5601	0.9851	0.7141		6212364	24.77	121.114
Kraken 2	37	28	6	1		0.9364	0.9899	0.9624		0.615	0.9754	0.7544		6163564	24.83	120.822
Kraken 2	34	25	2	1		0.9355	0.9916	0.9628		0.6069	0.9873	0.7517		5966300	24.86	120.676
Kraken 2	36	27	0	1		0.9313	0.9938	0.9616		0.5252	0.988	0.6858		6375608	24.87	120.627
Kraken 2	37	29	2	1		0.9319	0.9942	0.9621		0.5338	0.988	0.6931		6703736	24.87	120.627
Kraken 2	35	26	0	1		0.9328	0.9938	0.9623		0.5517	0.9884	0.7081		6224120	24.89	120.53
Kraken 2	34	25	1	1		0.9351	0.9929	0.9632		0.5886	0.9902	0.7383		6007752	24.9	120.482
Kraken 2	37	29	3	1		0.9335	0.9939	0.9628		0.5492	0.9895	0.7064		6684416	24.9	120.482
Kraken 2	38	30	7	1		0.9368	0.9926	0.9639		0.5925	0.9839	0.7396		6409252	24.91	120.434
Kraken 2	34	25	0	1		0.9339	0.9934	0.9628		0.5683	0.9899	0.7221		6037812	24.92	120.385
Kraken 2	36	27	2	1		0.9332	0.9934	0.9623		0.5489	0.9892	0.706		6350260	24.92	120.385
Kraken 2	35	26	2	1		0.9341	0.9926	0.9625		0.5762	0.9865	0.7275		6196516	24.95	120.24
Kraken 2	37	29	0	1		0.9293	0.9946	0.9608		0.5108	0.9882	0.6735		6747408	24.96	120.192
Kraken 2	35	26	3	1		0.9355	0.9914	0.9626		0.5953	0.9786	0.7403		6139460	24.97	120.144
Kraken 2	37	28	7	1		0.9367	0.9842	0.9599		0.6243	0.9382	0.7497		6092668	25.03	119.856
Kraken 2	37	29	4	1		0.9348	0.9936	0.9633		0.5632	0.9898	0.7179		6648612	25.05	119.76
Kraken 2	37	28	5	1		0.9353	0.9918	0.9627		0.5946	0.9833	0.7411		6200148	25.09	119.57
Kraken 2	36	27	3	1		0.9344	0.993	0.9628		0.5682	0.9894	0.7218		6332728	25.09	119.57
Kraken 2	34	25	3	1		0.9365	0.9888	0.9619		0.6216	0.9787	0.7603		5934636	25.1	119.522
Kraken 2	36	27	4	1		0.9361	0.9923	0.9634		0.5836	0.9818	0.7321		6292412	25.11	119.474
Kraken 2	37	29	5	1		0.9357	0.993	0.9635		0.5784	0.9862	0.7292		6635012	25.13	119.379
Kraken 2	35	26	4	1		0.9371	0.9894	0.9626		0.6181	0.9763	0.757		6095392	25.18	119.142
Kraken 2	38	31	0	1		0.9266	0.9952	0.9597		0.4849	0.9872	0.6503		7396664	25.2	119.048
Kraken 2	37	29	6	1		0.9368	0.9921	0.9637		0.5964	0.9864	0.7434		6586080	25.24	118.859
Kraken 2	35	25	6	1		0.9344	0.9656	0.9497		0.6066	0.7394	0.6664		5128496	25.25	118.812
Kraken 2	38	31	1	1		0.9278	0.995	0.9603		0.5032	0.9842	0.6659		7377968	25.28	118.671
Kraken 2	37	29	7	1		0.9376	0.9894	0.9628		0.6091	0.9747	0.7497		6545940	25.31	118.53
Kraken 2	36	28	0	1		0.9298	0.9943	0.9609		0.5237	0.989	0.6848		6895192	25.32	118.483
Kraken 2	35	26	5	1		0.9372	0.9844	0.9602		0.6323	0.95	0.7592		6031960	25.33	118.437
Kraken 2	37	30	0	1		0.928	0.9949	0.9603		0.5035	0.9857	0.6665		7281148	25.33	118.437
Kraken 2	37	30	2	1		0.9309	0.9941	0.9615		0.5314	0.9885	0.6912		7238016	25.34	118.39
Kraken 2	38	31	2	1		0.9292	0.995	0.9609		0.5138	0.9871	0.6758		7359436	25.34	118.39
Kraken 2	38	31	3	1		0.9307	0.9948	0.9617		0.5223	0.9883	0.6834		7338588	25.36	118.297
Kraken 2	37	30	1	1		0.9294	0.9944	0.9608		0.5156	0.9883	0.6777		7263360	25.41	118.064
Kraken 2	36	27	6	1		0.9375	0.985	0.9607		0.6129	0.9519	0.7457		6186280	25.43	117.971
Kraken 2	38	31	4	1		0.9324	0.9945	0.9625		0.5352	0.9862	0.6938		7308704	25.44	117.925
Kraken 2	36	27	5	1		0.9369	0.9899	0.9627		0.595	0.9764	0.7394		6250240	25.46	117.832
Kraken 2	36	28	3	1		0.9341	0.9935	0.9629		0.5663	0.9902	0.7205		6837920	25.46	117.832
Kraken 2	37	30	3	1		0.9318	0.994	0.9619		0.5381	0.9888	0.6969		7230392	25.46	117.832
Kraken 2	36	28	2	1		0.9326	0.9937	0.9622		0.5532	0.9891	0.7095		6860052	25.53	117.509
Kraken 2	36	28	1	1		0.9311	0.9941	0.9616		0.5384	0.9893	0.6973		6881896	25.56	117.371
Kraken 2	37	30	4	1		0.9335	0.9937	0.9627		0.5594	0.9869	0.7141		7194352	25.56	117.371
Kraken 2	38	31	5	1		0.9339	0.9945	0.9633		0.5482	0.9895	0.7055		7298908	25.56	117.371
Kraken 2	38	31	6	1		0.9351	0.9941	0.9637		0.5578	0.9897	0.7135		7270508	25.63	117.05
Kraken 2	34	25	4	1		0.9378	0.9837	0.9602		0.6408	0.9566	0.7675		5867956	25.67	116.868
Kraken 2	36	28	5	1		0.9361	0.9916	0.963		0.6017	0.9832	0.7465		6752884	25.73	116.595
Kraken 2	37	30	5	1		0.9352	0.9936	0.9635		0.5767	0.9867	0.7279		7183068	25.75	116.505
Kraken 2	34	25	5	1		0.9375	0.976	0.9564		0.6423	0.8742	0.7405		5762524	25.8	116.279
Kraken 2	35	26	6	1		0.9369	0.9763	0.9562		0.6433	0.8932	0.7479		5937024	25.81	116.234
Kraken 2	33	25	0	1		0.9347	0.9932	0.9631		0.5754	0.9895	0.7277		6604432	25.83	116.144
Kraken 2	34	26	0	1		0.9336	0.9938	0.9628		0.5578	0.9887	0.7132		6807252	25.83	116.144
Kraken 2	34	26	1	1		0.9343	0.9935	0.963		0.5659	0.9837	0.7185		6794952	25.84	116.099
Kraken 2	38	31	7	1		0.9366	0.994	0.9645		0.5767	0.9816	0.7266		7247184	25.84	116.099
Kraken 2	37	30	6	1		0.9364	0.9933	0.964		0.5872	0.9871	0.7363		7148708	25.85	116.054
Kraken 2	35	27	0	1		0.9319	0.9937	0.9618		0.5329	0.9883	0.6924		6966860	25.86	116.009
Kraken 2	35	27	1	1		0.9327	0.9937	0.9622		0.5397	0.9852	0.6974		6951284	25.9	115.83
Kraken 2	35	27	2	1		0.9338	0.9934	0.9626		0.5567	0.9892	0.7124		6936356	25.92	115.741
Kraken 2	37	30	7	1		0.9375	0.9924	0.9642		0.5975	0.9835	0.7434		7098888	25.92	115.741
Kraken 2	34	26	2	1		0.9349	0.9926	0.9629		0.5804	0.9852	0.7305		6768272	25.95	115.607
Kraken 2	36	28	6	1		0.9372	0.9895	0.9627		0.6207	0.9744	0.7583		6716228	25.98	115.473
Kraken 2	36	29	1	1		0.9313	0.9943	0.9618		0.5288	0.9888	0.6891		7444544	26.02	115.296
Kraken 2	36	28	4	1		0.9351	0.9927	0.963		0.5871	0.9904	0.7372		6824968	26.05	115.163
Kraken 2	35	27	3	1		0.9352	0.9931	0.9633		0.5768	0.9895	0.7288		6914248	26.05	115.163
Kraken 2	34	26	3	1		0.9364	0.9913	0.9631		0.5999	0.9777	0.7436		6710048	26.06	115.119
Kraken 2	36	29	0	1		0.93	0.9945	0.9612		0.5176	0.988	0.6793		7461052	26.08	115.031
Kraken 2	33	25	2	1		0.9365	0.9915	0.9632		0.6119	0.9853	0.755		6520800	26.1	114.943
Kraken 2	36	29	2	1		0.9326	0.9942	0.9624		0.5428	0.9892	0.701		7427944	26.11	114.899
Kraken 2	33	25	3	1		0.9375	0.9887	0.9624		0.6262	0.9766	0.7631		6483216	26.12	114.855
Kraken 2	33	25	1	1		0.9358	0.9928	0.9635		0.5946	0.9902	0.743		6562060	26.12	114.855
Kraken 2	36	29	3	1		0.9342	0.994	0.9632		0.5595	0.9897	0.7149		7418772	26.16	114.679
Kraken 2	36	28	7	1		0.9377	0.9839	0.9603		0.6308	0.9386	0.7545		6643232	26.17	114.635
Kraken 2	34	25	6	1		0.9353	0.9657	0.9503		0.6185	0.7346	0.6716		5554192	26.35	113.852
Kraken 2	36	29	4	1		0.9356	0.9938	0.9638		0.573	0.9902	0.7259		7376408	26.35	113.852
Kraken 2	35	27	4	1		0.9367	0.9921	0.9636		0.5954	0.9788	0.7404		6868816	26.44	113.464
Kraken 2	34	26	5	1		0.9384	0.9837	0.9605		0.6364	0.9458	0.7608		6591144	26.45	113.422
Kraken 2	34	26	4	1		0.938	0.9889	0.9628		0.6244	0.9752	0.7613		6660624	26.46	113.379
Kraken 2	35	27	5	1		0.9376	0.9896	0.9629		0.6091	0.9713	0.7487		6820772	26.53	113.08
Kraken 2	35	27	6	1		0.9385	0.9848	0.9611		0.6251	0.9441	0.7522		6753352	26.6	112.782
Kraken 2	33	25	4	1		0.9387	0.9832	0.9604		0.6453	0.956	0.7705		6408320	26.62	112.697
Kraken 2	36	29	5	1		0.9364	0.993	0.9639		0.5892	0.9864	0.7377		7342020	26.63	112.655
Kraken 2	37	31	0	1		0.9274	0.9951	0.9601		0.4884	0.9869	0.6534		8251196	26.69	112.402
Kraken 2	35	28	2	1		0.9335	0.9939	0.9627		0.5579	0.9899	0.7136		7634224	26.74	112.191
Kraken 2	37	31	2	1		0.9301	0.9949	0.9614		0.5167	0.987	0.6783		8204348	26.77	112.066
Kraken 2	33	25	5	1		0.9381	0.9753	0.9563		0.6485	0.8722	0.7439		6296304	26.79	111.982
Kraken 2	35	28	1	1		0.932	0.9943	0.9621		0.5447	0.9896	0.7027		7661780	26.79	111.982
Kraken 2	36	30	0	1		0.9288	0.995	0.9608		0.5113	0.9886	0.674		8138324	26.79	111.982
Kraken 2	35	28	0	1		0.9309	0.9943	0.9616		0.5302	0.9859	0.6896		7678600	26.81	111.899
Kraken 2	36	29	6	1		0.9378	0.992	0.9641		0.6098	0.9871	0.7539		7307296	26.83	111.815
Kraken 2	36	30	2	1		0.9318	0.994	0.9619		0.5364	0.9873	0.6951		8089140	26.87	111.649
Kraken 2	36	30	1	1		0.9302	0.9943	0.9612		0.5207	0.9884	0.6821		8119800	26.87	111.649
Kraken 2	37	31	3	1		0.9318	0.995	0.9624		0.5285	0.9853	0.688		8182156	26.9	111.524
Kraken 2	35	28	3	1		0.9351	0.9939	0.9636		0.5706	0.9903	0.724		7616144	26.92	111.441
Kraken 2	36	29	7	1		0.9385	0.9893	0.9632		0.623	0.9763	0.7606		7250060	26.94	111.359
Kraken 2	36	30	3	1		0.9326	0.9939	0.9623		0.5456	0.9888	0.7032		8070208	27.03	110.988
Kraken 2	35	28	4	1		0.9359	0.993	0.9636		0.5939	0.9885	0.742		7567268	27.04	110.947
Kraken 2	37	31	4	1		0.9336	0.9945	0.9631		0.5456	0.9891	0.7033		8152928	27.06	110.865
Kraken 2	34	26	6	1		0.9379	0.9757	0.9564		0.6493	0.8913	0.7513		6481980	27.1	110.701
Kraken 2	36	30	4	1		0.9345	0.9936	0.9632		0.5674	0.9897	0.7213		8047028	27.11	110.66
Kraken 2	37	31	1	1		0.9287	0.995	0.9607		0.5053	0.9871	0.6684		8225344	27.19	110.335
Kraken 2	36	30	5	1		0.9361	0.9936	0.964		0.5843	0.9838	0.7332		8010044	27.21	110.254
Kraken 2	32	25	0	1		0.9354	0.9931	0.9634		0.5803	0.9893	0.7315		7313064	27.22	110.213
Kraken 2	35	28	5	1		0.9372	0.9919	0.9638		0.6113	0.9804	0.7531		7515796	27.22	110.213
Kraken 2	32	25	1	1		0.9364	0.9925	0.9636		0.6018	0.9869	0.7477		7254308	27.25	110.092
Kraken 2	37	31	5	1		0.9349	0.9944	0.9637		0.5587	0.9896	0.7142		8132504	27.25	110.092
Kraken 2	34	27	0	1		0.9327	0.9937	0.9623		0.5406	0.9885	0.6989		7731964	27.29	109.93
Kraken 2	37	31	6	1		0.9362	0.9942	0.9643		0.5693	0.9892	0.7227		8107868	27.3	109.89
Kraken 2	33	26	2	1		0.9358	0.9925	0.9633		0.5855	0.9839	0.7341		7483280	27.33	109.769
Kraken 2	33	26	1	1		0.9352	0.9935	0.9635		0.5707	0.9838	0.7224		7519844	27.34	109.729
Kraken 2	32	25	2	1		0.9372	0.9913	0.9635		0.6184	0.9797	0.7582		7224252	27.4	109.489
Kraken 2	35	28	6	1		0.9383	0.9894	0.9632		0.6322	0.9714	0.7659		7468228	27.4	109.489
Kraken 2	34	27	2	1		0.9346	0.9935	0.9631		0.5652	0.9893	0.7194		7700744	27.41	109.449
Kraken 2	36	30	6	1		0.9374	0.9932	0.9645		0.5964	0.9869	0.7435		7971220	27.42	109.409
Kraken 2	32	25	3	1		0.9382	0.9882	0.9626		0.6334	0.973	0.7673		7176012	27.45	109.29
Kraken 2	37	31	7	1		0.9376	0.9939	0.965		0.5895	0.981	0.7365		8060068	27.45	109.29
Kraken 2	34	27	1	1		0.9337	0.9936	0.9627		0.5472	0.9883	0.7044		7720040	27.48	109.17
Kraken 2	33	26	0	1		0.9346	0.9937	0.9633		0.5621	0.9887	0.7167		7545544	27.52	109.012
Kraken 2	33	25	6	1		0.9359	0.9658	0.9506		0.6225	0.7327	0.6731		6075868	27.55	108.893
Kraken 2	36	30	7	1		0.9385	0.9924	0.9647		0.6067	0.9833	0.7504		7927748	27.56	108.853
Kraken 2	35	29	0	1		0.931	0.9944	0.9616		0.5268	0.9882	0.6872		8336540	27.56	108.853
Kraken 2	35	29	1	1		0.9322	0.9941	0.9622		0.5382	0.9888	0.697		8315100	27.57	108.814
Kraken 2	34	27	3	1		0.9361	0.993	0.9637		0.587	0.9897	0.7369		7664356	27.59	108.735
Kraken 2	33	26	3	1		0.9374	0.9913	0.9636		0.6042	0.9762	0.7464		7435164	27.61	108.656
Kraken 2	35	28	7	1		0.9385	0.9833	0.9604		0.6396	0.9317	0.7585		7387432	27.69	108.342
Kraken 2	33	26	4	1		0.9386	0.9886	0.963		0.6299	0.9737	0.765		7376124	27.77	108.03
Kraken 2	34	27	4	1		0.9376	0.9919	0.964		0.6097	0.9796	0.7516		7607836	27.77	108.03
Kraken 2	34	27	5	1		0.9384	0.9892	0.9632		0.6214	0.9732	0.7585		7562952	27.84	107.759
Kraken 2	35	29	3	1		0.9353	0.9938	0.9636		0.5695	0.9897	0.723		8276312	27.86	107.681
Kraken 2	35	29	2	1		0.9335	0.9942	0.9629		0.553	0.9893	0.7094		8299060	27.9	107.527
Kraken 2	35	29	4	1		0.9365	0.9936	0.9642		0.5833	0.99	0.7341		8237016	27.99	107.181
Kraken 2	33	26	5	1		0.9392	0.9833	0.9607		0.6429	0.9398	0.7635		7303956	28.03	107.028
Kraken 2	35	29	5	1		0.9373	0.9928	0.9642		0.5995	0.986	0.7456		8180456	28.06	106.914
Kraken 2	32	25	4	1		0.9392	0.9826	0.9604		0.651	0.947	0.7716		7108136	28.08	106.838
Kraken 2	34	27	6	1		0.9392	0.9842	0.9612		0.6394	0.9431	0.7621		7499128	28.16	106.534
Kraken 2	35	29	6	1		0.9386	0.9919	0.9646		0.6196	0.9869	0.7613		8146720	28.27	106.12
Kraken 2	34	28	0	1		0.9316	0.9941	0.9619		0.5383	0.9881	0.6969		8559700	28.31	105.97
Kraken 2	35	29	7	1		0.9394	0.989	0.9636		0.6352	0.9765	0.7697		8099080	28.36	105.783
Kraken 2	34	28	1	1		0.9328	0.9941	0.9625		0.5534	0.9865	0.709		8545700	28.38	105.708
Kraken 2	32	25	5	1		0.9388	0.9747	0.9564		0.6521	0.861	0.7421		6994056	28.43	105.522
Kraken 2	33	26	6	1		0.9388	0.9751	0.9566		0.6542	0.8812	0.7509		7183068	28.43	105.522
Kraken 2	36	31	2	1		0.9309	0.9946	0.9617		0.5234	0.987	0.684		9295332	28.61	104.858
Kraken 2	36	31	1	1		0.9295	0.9947	0.961		0.5099	0.9872	0.6725		9321564	28.62	104.822
Kraken 2	34	28	2	1		0.9345	0.9937	0.9632		0.5652	0.9867	0.7187		8517572	28.65	104.712
Kraken 2	35	30	0	1		0.9297	0.9948	0.9611		0.5166	0.987	0.6782		9257312	28.65	104.712
Kraken 2	34	28	3	1		0.9361	0.9938	0.9641		0.5806	0.9854	0.7307		8491068	28.68	104.603
Kraken 2	36	31	0	1		0.9283	0.9949	0.9604		0.4935	0.9868	0.658		9345620	28.75	104.348
Kraken 2	36	31	3	1		0.9327	0.9945	0.9626		0.5366	0.9853	0.6948		9274344	28.76	104.312
Kraken 2	31	25	0	1		0.9361	0.9932	0.9638		0.5842	0.9892	0.7346		8165412	28.77	104.275
Kraken 2	35	30	1	1		0.931	0.9944	0.9617		0.5295	0.9882	0.6895		9230208	28.77	104.275
Kraken 2	34	28	4	1		0.937	0.9928	0.9641		0.6047	0.9876	0.7501		8424936	28.85	103.986
Kraken 2	31	25	1	1		0.9371	0.9925	0.964		0.6063	0.983	0.75		8101004	28.93	103.699
Kraken 2	32	26	1	1		0.9359	0.9934	0.9638		0.5804	0.9839	0.7301		8407588	28.94	103.663
Kraken 2	34	28	5	1		0.9383	0.9918	0.9643		0.623	0.9782	0.7612		8376304	28.95	103.627
Kraken 2	32	26	0	1		0.9354	0.9938	0.9637		0.571	0.9887	0.7239		8432568	28.95	103.627
Kraken 2	33	27	0	1		0.9335	0.9936	0.9626		0.5513	0.9885	0.7078		8653952	28.95	103.627
Kraken 2	35	30	2	1		0.9324	0.9941	0.9623		0.5426	0.9885	0.7006		9198656	28.97	103.555
Kraken 2	35	30	3	1		0.9335	0.9937	0.9627		0.5525	0.9887	0.7089		9179360	28.99	103.484
Kraken 2	33	27	1	1		0.9346	0.9936	0.9632		0.5595	0.9889	0.7147		8631372	29.03	103.341
Kraken 2	31	25	2	1		0.9378	0.9909	0.9636		0.6229	0.9816	0.7621		8067412	29.06	103.235
Kraken 2	35	30	4	1		0.9352	0.9933	0.9634		0.5747	0.9871	0.7265		9142952	29.07	103.199
Kraken 2	32	26	2	1		0.9366	0.9926	0.9638		0.594	0.9838	0.7407		8353292	29.09	103.128
Kraken 2	33	27	2	1		0.9355	0.9934	0.9636		0.5771	0.9895	0.729		8615544	29.13	102.987
Kraken 2	34	28	6	1		0.9394	0.9892	0.9637		0.6424	0.9692	0.7727		8325268	29.15	102.916
Kraken 2	36	31	6	1		0.9371	0.9937	0.9646		0.5772	0.9895	0.7291		9194336	29.15	102.916
Kraken 2	32	26	3	1		0.9383	0.9913	0.9641		0.6166	0.9761	0.7558		8312964	29.18	102.81
Kraken 2	36	31	5	1		0.9358	0.9941	0.9641		0.5672	0.9897	0.7211		9218064	29.18	102.81
Kraken 2	36	31	4	1		0.9344	0.9942	0.9634		0.5537	0.9893	0.71		9250620	29.18	102.81
Kraken 2	33	27	3	1		0.9369	0.9929	0.9641		0.6003	0.9898	0.7473		8555396	29.25	102.564
Kraken 2	35	30	5	1		0.9367	0.9933	0.9642		0.5904	0.9856	0.7385		9101184	29.25	102.564
Kraken 2	36	31	7	1		0.9386	0.9935	0.9653		0.602	0.9833	0.7468		9119460	29.31	102.354
Kraken 2	31	25	3	1		0.9388	0.9876	0.9626		0.6395	0.9747	0.7723		8012924	29.38	102.11
Kraken 2	32	25	6	1		0.9366	0.9658	0.951		0.6277	0.7209	0.6711		6720228	29.4	102.041
Kraken 2	35	30	6	1		0.938	0.9931	0.9647		0.6031	0.9871	0.7487		9053360	29.45	101.868
Kraken 2	34	28	7	1		0.9399	0.9826	0.9608		0.6493	0.9286	0.7642		8237992	29.51	101.66
Kraken 2	33	27	4	1		0.9385	0.9916	0.9643		0.6233	0.9808	0.7622		8510512	29.53	101.592
Kraken 2	34	29	0	1		0.9317	0.9945	0.9621		0.5326	0.9885	0.6922		9462320	29.55	101.523
Kraken 2	35	30	7	1		0.9393	0.9919	0.9649		0.613	0.9841	0.7554		9012768	29.59	101.386
Kraken 2	34	29	1	1		0.9328	0.9941	0.9625		0.5452	0.9886	0.7028		9432536	29.6	101.351
Kraken 2	31	25	4	1		0.94	0.9817	0.9604		0.6563	0.9423	0.7737		7926004	29.66	101.146
Kraken 2	33	27	5	1		0.9392	0.9886	0.9632		0.6356	0.9734	0.769		8459796	29.74	100.874
Kraken 2	34	29	2	1		0.9342	0.9941	0.9632		0.5597	0.989	0.7149		9420488	29.74	100.874
Kraken 2	32	26	4	1		0.9393	0.9882	0.9632		0.6415	0.9739	0.7735		8258844	29.81	100.637
Kraken 2	32	26	5	1		0.9399	0.9829	0.9609		0.6541	0.9352	0.7698		8168444	29.82	100.604
Kraken 2	34	29	3	1		0.9361	0.9938	0.9641		0.5769	0.9892	0.7288		9394316	29.84	100.536
Kraken 2	33	27	6	1		0.9399	0.9835	0.9612		0.6489	0.9432	0.7688		8380432	29.93	100.234
Kraken 2	34	29	4	1		0.9374	0.9936	0.9646		0.5919	0.9898	0.7408		9326204	30.01	99.9667
Kraken 2	31	25	5	1		0.9395	0.974	0.9565		0.6571	0.8545	0.7429		7810572	30.17	99.4365
Kraken 2	34	29	5	1		0.9383	0.9929	0.9648		0.6063	0.9852	0.7506		9286492	30.18	99.4036
Kraken 2	34	29	6	1		0.9396	0.9915	0.9649		0.6266	0.9865	0.7664		9240192	30.32	98.9446
Kraken 2	33	28	1	1		0.9338	0.994	0.963		0.5609	0.9859	0.715		9650224	30.36	98.8142
Kraken 2	31	31	0	0.25		0.9265	0.9951	0.9596		0.4988	0.9875	0.6628		8532548	30.37	98.7817
Kraken 2	31	31	1	0.25		0.9286	0.9953	0.9608		0.5118	0.9869	0.674		8502624	30.38	98.7492
Kraken 2	32	26	6	1		0.9396	0.9748	0.9569		0.6639	0.8729	0.7542		8051724	30.43	98.5869
Kraken 2	33	28	0	1		0.9326	0.994	0.9623		0.5436	0.9893	0.7016		9668932	30.43	98.5869
Kraken 2	31	31	2	0.25		0.9298	0.9953	0.9615		0.5221	0.9834	0.6821		8483768	30.47	98.4575
Kraken 2	34	29	7	1		0.9406	0.9887	0.964		0.6454	0.9763	0.7771		9187988	30.49	98.3929
Kraken 2	33	28	2	1		0.9352	0.9937	0.9635		0.5737	0.9866	0.7255		9620732	30.53	98.264
Kraken 2	30	30	0	0.25		0.9284	0.9952	0.9606		0.5071	0.9868	0.6699		8499552	30.74	97.5927
Kraken 2	31	31	3	0.25		0.931	0.9949	0.9619		0.5413	0.9824	0.698		8467416	30.76	97.5293
Kraken 2	31	31	6	0.25		0.9364	0.9944	0.9645		0.5896	0.986	0.7379		8357588	30.84	97.2763
Kraken 2	33	28	4	1		0.9381	0.9927	0.9646		0.6143	0.9875	0.7574		9520412	30.84	97.2763
Kraken 2	30	25	0	1		0.9371	0.9929	0.9642		0.5958	0.99	0.7439		9256312	30.88	97.1503
Kraken 2	31	31	4	0.25		0.9339	0.995	0.9635		0.5507	0.9839	0.7062		8431964	30.9	97.0874
Kraken 2	30	30	3	0.25		0.9332	0.9946	0.9629		0.5489	0.9878	0.7057		8422012	30.94	96.9619
Kraken 2	31	31	5	0.25		0.9353	0.9949	0.9642		0.5772	0.9873	0.7285		8403240	30.95	96.9305
Kraken 2	33	28	3	1		0.9368	0.9936	0.9644		0.59	0.9856	0.7381		9571896	30.98	96.8367
Kraken 2	31	31	7	0.25		0.9373	0.9939	0.9647		0.6079	0.9737	0.7485		8313532	31.01	96.743
Kraken 2	31	26	0	1		0.9361	0.9937	0.964		0.573	0.989	0.7256		9575512	31.03	96.6806
Kraken 2	30	30	4	0.25		0.9347	0.9947	0.9638		0.571	0.9862	0.7232		8398156	31.05	96.6184
Kraken 2	30	30	2	0.25		0.9311	0.9947	0.9619		0.5327	0.9878	0.6921		8438316	31.07	96.5562
Kraken 2	33	28	5	1		0.9395	0.9916	0.9648		0.633	0.979	0.7689		9466216	31.09	96.494
Kraken 2	31	25	6	1		0.9378	0.9668	0.9521		0.6359	0.7215	0.676		7522236	31.13	96.3701
Kraken 2	29	29	1	0.25		0.9312	0.9946	0.9619		0.5304	0.9714	0.6862		8459268	31.15	96.3082
Kraken 2	30	25	1	1		0.9378	0.9924	0.9643		0.6132	0.9865	0.7563		9206028	31.15	96.3082
Kraken 2	32	27	0	1		0.9341	0.9937	0.963		0.5574	0.9885	0.7128		9832904	31.2	96.1538
Kraken 2	35	31	0	1		0.9292	0.9949	0.9609		0.5031	0.9849	0.666		10870916	31.2	96.1538
Kraken 2	30	30	1	0.25		0.9299	0.9947	0.9612		0.5203	0.9871	0.6814		8483308	31.21	96.123
Kraken 2	30	30	6	0.25		0.9369	0.994	0.9646		0.6024	0.9853	0.7477		8303188	31.22	96.0922
Kraken 2	30	30	5	0.25		0.9359	0.9942	0.9642		0.5962	0.9824	0.742		8343828	31.22	96.0922
Kraken 2	30	25	2	1		0.9386	0.9907	0.9639		0.6295	0.9804	0.7667		9160832	31.22	96.0922
Kraken 2	31	26	2	1		0.9376	0.9926	0.9643		0.5986	0.9836	0.7442		9480884	31.23	96.0615
Kraken 2	29	29	0	0.25		0.9301	0.9951	0.9615		0.5218	0.986	0.6824		8477588	31.24	96.0307
Kraken 2	35	31	1	1		0.9304	0.9946	0.9614		0.5181	0.9869	0.6795		10837032	31.28	95.9079
Kraken 2	33	28	6	1		0.9406	0.9887	0.9641		0.6555	0.9707	0.7825		9408712	31.31	95.816
Kraken 2	35	31	2	1		0.9318	0.9944	0.9621		0.5331	0.9878	0.6925		10806864	31.36	95.6633
Kraken 2	30	25	3	1		0.9397	0.9872	0.9629		0.6485	0.9753	0.779		9105448	31.38	95.6023
Kraken 2	29	29	2	0.25		0.9334	0.9949	0.9631		0.5524	0.9852	0.7079		8425180	31.41	95.511
Kraken 2	31	26	3	1		0.9394	0.9913	0.9647		0.622	0.974	0.7592		9433064	31.43	95.4502
Kraken 2	29	29	4	0.25		0.9364	0.9941	0.9644		0.5931	0.9887	0.7414		8350124	31.44	95.4198
Kraken 2	29	29	3	0.25		0.9342	0.9943	0.9633		0.5676	0.9866	0.7206		8399512	31.44	95.4198
Kraken 2	28	28	0	0.25		0.9317	0.995	0.9623		0.538	0.9857	0.6961		8436148	31.44	95.4198
Kraken 2	34	30	2	1		0.9331	0.9938	0.9625		0.5468	0.9879	0.704		10691676	31.44	95.4198
Kraken 2	30	30	7	0.25		0.9387	0.993	0.9651		0.6229	0.9837	0.7628		8269360	31.45	95.3895
Kraken 2	34	30	1	1		0.9317	0.9943	0.962		0.5357	0.9882	0.6948		10734060	31.45	95.3895
Kraken 2	32	27	1	1		0.9352	0.9937	0.9636		0.5671	0.9864	0.7202		9809940	31.49	95.2683
Kraken 2	32	27	3	1		0.9377	0.9931	0.9646		0.6122	0.9869	0.7557		9710620	31.5	95.2381
Kraken 2	35	31	3	1		0.9338	0.9945	0.9632		0.5477	0.9886	0.7049		10788008	31.52	95.1777
Kraken 2	28	28	1	0.25		0.9334	0.9948	0.9632		0.5575	0.9812	0.711		8405388	31.53	95.1475
Kraken 2	34	30	0	1		0.9304	0.9947	0.9615		0.5232	0.9849	0.6834		10761032	31.54	95.1173
Kraken 2	33	28	7	1		0.941	0.982	0.9611		0.6657	0.933	0.777		9341236	31.56	95.057
Kraken 2	29	29	5	0.25		0.9376	0.9935	0.9647		0.6066	0.9844	0.7506		8299448	31.57	95.0269
Kraken 2	32	27	2	1		0.9363	0.9936	0.9641		0.5871	0.9879	0.7365		9775756	31.63	94.8467
Kraken 2	34	30	3	1		0.9344	0.9938	0.9632		0.5583	0.9885	0.7136		10672428	31.64	94.8167
Kraken 2	34	30	4	1		0.9362	0.9936	0.964		0.5795	0.9855	0.7298		10644956	31.65	94.7867
Kraken 2	31	26	4	1		0.9404	0.9878	0.9635		0.649	0.9729	0.7786		9360476	31.66	94.7568
Kraken 2	28	28	3	0.25		0.9357	0.9941	0.964		0.5913	0.9871	0.7396		8337900	31.74	94.518
Kraken 2	32	27	4	1		0.9392	0.9914	0.9646		0.6331	0.9802	0.7693		9668132	31.74	94.518
Kraken 2	30	25	4	1		0.9407	0.9813	0.9606		0.6692	0.9435	0.783		8998260	31.78	94.399
Kraken 2	35	31	5	1		0.9367	0.994	0.9645		0.578	0.9902	0.7299		10719800	31.78	94.399
Kraken 2	29	29	6	0.25		0.9384	0.9919	0.9644		0.615	0.9856	0.7574		8259800	31.79	94.3693
Kraken 2	35	31	4	1		0.9352	0.9941	0.9638		0.5655	0.9897	0.7197		10744204	31.8	94.3396
Kraken 2	28	28	2	0.25		0.9346	0.9944	0.9636		0.5746	0.9837	0.7255		8386880	31.84	94.2211
Kraken 2	27	27	0	0.25		0.9326	0.9943	0.9625		0.5468	0.989	0.7042		8411504	31.89	94.0734
Kraken 2	32	27	5	1		0.94	0.9884	0.9636		0.6442	0.9689	0.7739		9605852	31.9	94.0439
Kraken 2	34	30	5	1		0.9381	0.9934	0.9649		0.596	0.9859	0.7429		10566028	31.93	93.9555
Kraken 2	29	29	7	0.25		0.9395	0.9905	0.9644		0.6476	0.9738	0.7779		8204544	31.94	93.9261
Kraken 2	27	27	1	0.25		0.934	0.9942	0.9631		0.5694	0.9839	0.7214		8382640	32.01	93.7207
Kraken 2	31	26	5	1		0.9408	0.9822	0.9611		0.6606	0.93	0.7725		9265244	32.01	93.7207
Kraken 2	28	28	5	0.25		0.9387	0.992	0.9646		0.6275	0.9814	0.7655		8249012	32.03	93.6622
Kraken 2	35	31	6	1		0.9381	0.9935	0.965		0.5888	0.9906	0.7386		10672116	32.07	93.5454
Kraken 2	31	26	1	1		0.9369	0.9936	0.9644		0.5838	0.9843	0.7329		9527776	32.08	93.5162
Kraken 2	27	27	2	0.25		0.9357	0.9939	0.9639		0.5883	0.9853	0.7367		8333052	32.09	93.4871
Kraken 2	28	28	4	0.25		0.9373	0.9934	0.9645		0.6109	0.9855	0.7542		8297360	32.13	93.3707
Kraken 2	28	28	6	0.25		0.9393	0.9894	0.9637		0.6319	0.9599	0.7621		8197636	32.23	93.081
Kraken 2	34	30	7	1		0.9406	0.9917	0.9655		0.6205	0.9804	0.76		10473848	32.27	92.9656
Kraken 2	27	27	4	0.25		0.9379	0.9921	0.9643		0.6225	0.9825	0.7621		8247040	32.3	92.8793
Kraken 2	32	27	6	1		0.9406	0.983	0.9613		0.6589	0.9397	0.7746		9513820	32.3	92.8793
Kraken 2	33	29	1	1		0.9338	0.994	0.963		0.551	0.9885	0.7076		10976788	32.3	92.8793
Kraken 2	27	27	3	0.25		0.9371	0.9928	0.9641		0.6094	0.9843	0.7528		8290752	32.32	92.8218
Kraken 2	33	29	0	1		0.9329	0.9944	0.9627		0.5404	0.9885	0.6988		11001996	32.32	92.8218
Kraken 2	33	29	2	1		0.9351	0.994	0.9637		0.5671	0.989	0.7209		10949964	32.39	92.6212
Kraken 2	34	30	6	1		0.9392	0.9929	0.9653		0.609	0.9831	0.7521		10533644	32.41	92.564
Kraken 2	26	26	2	0.25		0.9368	0.9936	0.9644		0.604	0.9826	0.7481		8293432	32.45	92.4499
Kraken 2	26	26	1	0.25		0.9353	0.9937	0.9636		0.5821	0.981	0.7306		8339140	32.46	92.4214
Kraken 2	26	26	0	0.25		0.9352	0.994	0.9637		0.5734	0.9854	0.725		8381044	32.46	92.4214
Kraken 2	30	25	5	1		0.9406	0.9741	0.9571		0.6694	0.8468	0.7477		8852624	32.46	92.4214
Kraken 2	31	26	6	1		0.9407	0.974	0.9571		0.6693	0.8574	0.7518		9122416	32.59	92.0528
Kraken 2	25	25	0	0.25		0.9355	0.9937	0.9637		0.5921	0.9832	0.7391		8310424	32.66	91.8555
Kraken 2	26	26	3	0.25		0.9381	0.9914	0.964		0.6272	0.9786	0.7645		8241552	32.69	91.7712
Kraken 2	28	28	7	0.25		0.9394	0.9856	0.962		0.6473	0.9143	0.758		8096292	32.7	91.7431
Kraken 2	33	29	3	1		0.9371	0.9937	0.9646		0.5843	0.9862	0.7338		10931984	32.73	91.659
Kraken 2	27	27	6	0.25		0.9391	0.9859	0.9619		0.6469	0.9285	0.7625		8096608	32.75	91.6031
Kraken 2	25	25	1	0.25		0.9371	0.9931	0.9643		0.6085	0.9832	0.7517		8275560	32.84	91.352
Kraken 2	26	26	4	0.25		0.9391	0.9894	0.9636		0.6314	0.9717	0.7654		8181872	32.86	91.2964
Kraken 2	33	29	4	1		0.9385	0.9934	0.9652		0.5988	0.9898	0.7462		10838568	32.91	91.1577
Kraken 2	25	25	2	0.25		0.938	0.9914	0.964		0.6172	0.9794	0.7572		8235900	32.93	91.1023
Kraken 2	27	27	5	0.25		0.9391	0.9894	0.9636		0.646	0.9711	0.7759		8189364	32.99	90.9366
Kraken 2	26	26	5	0.25		0.9398	0.9851	0.9619		0.6512	0.9246	0.7642		8086788	33.01	90.8816
Kraken 2	33	29	5	1		0.9393	0.9924	0.9651		0.6156	0.9815	0.7566		10798232	33.15	90.4977
Kraken 2	25	25	3	0.25		0.9387	0.9879	0.9627		0.6455	0.9571	0.771		8182888	33.2	90.3614
Kraken 2	33	29	6	1		0.9405	0.991	0.9651		0.642	0.9824	0.7765		10745592	33.21	90.3342
Kraken 2	32	28	0	1		0.9337	0.9939	0.9629		0.5558	0.987	0.7112		11303640	33.29	90.1172
Kraken 2	32	28	1	1		0.9348	0.9939	0.9634		0.5726	0.9849	0.7242		11280536	33.38	89.8742
Kraken 2	32	28	2	1		0.9366	0.9936	0.9642		0.5828	0.9828	0.7317		11239772	33.39	89.8473
Kraken 2	33	29	7	1		0.9417	0.9882	0.9644		0.657	0.9728	0.7843		10703248	33.44	89.7129
Kraken 2	25	25	4	0.25		0.9386	0.9844	0.961		0.6567	0.9169	0.7653		8058600	33.53	89.4721
Kraken 2	30	25	6	1		0.9387	0.9687	0.9535		0.6437	0.7198	0.6796		8522788	33.54	89.4454
Kraken 2	26	26	6	0.25		0.9386	0.981	0.9594		0.6529	0.8416	0.7353		7881740	33.55	89.4188
Kraken 2	25	25	5	0.25		0.9386	0.9806	0.9591		0.653	0.8442	0.7364		7882972	33.75	88.8889
Kraken 2	29	25	0	1		0.938	0.9931	0.9647		0.6017	0.9901	0.7485		10759700	33.81	88.7311
Kraken 2	32	28	3	1		0.9383	0.9935	0.9651		0.6	0.9844	0.7456		11166116	33.81	88.7311
Kraken 2	29	25	1	1		0.9387	0.9924	0.9648		0.6202	0.987	0.7617		10717764	33.88	88.5478
Kraken 2	30	26	0	1		0.9365	0.9937	0.9643		0.5818	0.9893	0.7327		11130812	33.91	88.4695
Kraken 2	32	28	4	1		0.9396	0.9926	0.9654		0.623	0.9837	0.7629		11115792	33.92	88.4434
Kraken 2	31	27	0	1		0.9348	0.9938	0.9634		0.5637	0.9888	0.718		11455216	34.13	87.8992
Kraken 2	30	26	2	1		0.9383	0.9925	0.9646		0.6071	0.9838	0.7509		11026064	34.17	87.7963
Kraken 2	30	26	1	1		0.9374	0.9934	0.9645		0.593	0.9844	0.7401		11074388	34.17	87.7963
Kraken 2	31	27	1	1		0.9359	0.9936	0.9639		0.5747	0.9858	0.7261		11438700	34.18	87.7706
Kraken 2	29	25	2	1		0.9396	0.9904	0.9643		0.6359	0.9806	0.7715		10666672	34.22	87.668
Kraken 2	32	28	5	1		0.9411	0.9912	0.9655		0.6403	0.9737	0.7726		11054072	34.24	87.6168
Kraken 2	31	27	2	1		0.9372	0.9933	0.9644		0.5921	0.9882	0.7405		11365420	34.29	87.4891
Kraken 2	29	25	3	1		0.9407	0.9868	0.9632		0.6543	0.9725	0.7823		10595908	34.35	87.3362
Kraken 2	30	26	3	1		0.9403	0.9911	0.965		0.6289	0.9772	0.7653		10967208	34.42	87.1586
Kraken 2	32	28	6	1		0.9421	0.9883	0.9646		0.662	0.9649	0.7852		10998300	34.45	87.0827
Kraken 2	31	27	3	1		0.9389	0.9929	0.9651		0.6195	0.9885	0.7617		11308844	34.64	86.6051
Kraken 2	31	27	4	1		0.9405	0.9911	0.9651		0.6415	0.9806	0.7756		11252616	34.66	86.5551
Kraken 2	25	25	6	0.25		0.9373	0.9813	0.9588		0.6243	0.7367	0.6759		7450608	34.68	86.5052
Kraken 2	30	26	4	1		0.9413	0.9873	0.9638		0.6602	0.9737	0.7869		10885296	34.76	86.3061
Kraken 2	34	31	1	1		0.9315	0.9946	0.962		0.5271	0.9856	0.6869		12928980	34.82	86.1574
Kraken 2	32	28	7	1		0.9425	0.9815	0.9616		0.6724	0.9239	0.7783		10876828	34.83	86.1326
Kraken 2	34	31	0	1		0.9301	0.9948	0.9613		0.5105	0.9876	0.6731		12964396	34.86	86.0585
Kraken 2	29	25	4	1		0.9419	0.9805	0.9608		0.677	0.9347	0.7852		10499780	34.97	85.7878
Kraken 2	33	30	0	1		0.9313	0.9946	0.9619		0.527	0.9884	0.6875		12852588	35	85.7143
Kraken 2	31	27	5	1		0.9415	0.9877	0.964		0.6525	0.9682	0.7796		11184000	35.03	85.6409
Kraken 2	34	31	2	1		0.9329	0.9944	0.9627		0.5443	0.9832	0.7007		12890816	35.1	85.4701
Kraken 2	33	30	1	1		0.9324	0.9944	0.9624		0.5409	0.9869	0.6988		12815832	35.19	85.2515
Kraken 2	30	26	5	1		0.9417	0.9818	0.9613		0.6698	0.9274	0.7778		10787248	35.22	85.1789
Kraken 2	34	31	3	1		0.9349	0.9944	0.9637		0.5578	0.9839	0.712		12858848	35.34	84.8896
Kraken 2	33	30	2	1		0.934	0.9939	0.963		0.5551	0.9868	0.7105		12772452	35.43	84.674
Kraken 2	34	31	4	1		0.9365	0.9939	0.9644		0.5787	0.9852	0.7291		12827656	35.43	84.674
Kraken 2	33	30	3	1		0.9352	0.9939	0.9637		0.5661	0.9871	0.7195		12743424	35.52	84.4595
Kraken 2	29	25	5	1		0.9418	0.9744	0.9578		0.6761	0.8336	0.7466		10306568	35.66	84.1279
Kraken 2	34	31	5	1		0.9379	0.9936	0.965		0.5908	0.9838	0.7383		12769860	35.67	84.1043
Kraken 2	33	30	4	1		0.9371	0.9936	0.9645		0.5878	0.9852	0.7363		12684072	35.74	83.9396
Kraken 2	31	27	6	1		0.9423	0.9823	0.9619		0.6658	0.9333	0.7772		11098644	35.81	83.7755
Kraken 2	30	26	6	1		0.9417	0.9735	0.9573		0.6764	0.8525	0.7543		10593940	35.84	83.7054
Kraken 2	33	30	5	1		0.9388	0.9934	0.9653		0.6042	0.9852	0.749		12617884	35.91	83.5422
Kraken 2	34	31	7	1		0.9407	0.993	0.9661		0.6246	0.9787	0.7625		12653064	35.92	83.5189
Kraken 2	34	31	6	1		0.9392	0.9933	0.9655		0.6022	0.9858	0.7477		12707320	36.02	83.2871
Kraken 2	33	30	6	1		0.9404	0.9929	0.9659		0.6181	0.9796	0.7579		12570308	36.09	83.1255
Kraken 2	32	29	0	1		0.9334	0.9944	0.9629		0.5472	0.9884	0.7044		13104232	36.23	82.8043
Kraken 2	32	29	1	1		0.9343	0.994	0.9632		0.5553	0.9841	0.71		13069248	36.33	82.5764
Kraken 2	33	30	7	1		0.9418	0.9915	0.966		0.6312	0.9735	0.7658		12525060	36.43	82.3497
Kraken 2	32	29	3	1		0.9376	0.994	0.965		0.5921	0.9878	0.7404		12982876	36.65	81.8554
Kraken 2	32	29	2	1		0.9355	0.994	0.9639		0.5755	0.987	0.7271		13046716	36.69	81.7661
Kraken 2	32	29	4	1		0.9392	0.9935	0.9656		0.6103	0.9883	0.7546		12902112	36.96	81.1688
Kraken 2	29	25	6	1		0.9403	0.97	0.9549		0.6491	0.7196	0.6825		9901004	37.09	80.8843
Kraken 2	32	29	5	1		0.9399	0.9925	0.9655		0.6261	0.9778	0.7634		12853316	37.11	80.8407
Kraken 2	32	29	6	1		0.9414	0.991	0.9655		0.6503	0.9745	0.7801		12813084	37.36	80.2998
Kraken 2	31	28	2	1		0.9373	0.9937	0.9647		0.5885	0.9851	0.7368		13341824	37.38	80.2568
Kraken 2	31	28	1	1		0.9357	0.9939	0.9639		0.5784	0.9838	0.7285		13397312	37.41	80.1925
Kraken 2	31	28	0	1		0.9343	0.994	0.9632		0.5613	0.9856	0.7153		13425952	37.53	79.9361
Kraken 2	31	28	3	1		0.9388	0.9933	0.9653		0.6099	0.9891	0.7545		13265900	37.61	79.766
Kraken 2	32	29	7	1		0.9425	0.9878	0.9646		0.6667	0.9658	0.7889		12735988	37.64	79.7024
Kraken 2	28	25	0	1		0.9387	0.9929	0.965		0.6084	0.9872	0.7528		12852532	37.75	79.4702
Kraken 2	28	25	1	1		0.9398	0.992	0.9652		0.627	0.9846	0.7661		12792532	37.87	79.2184
Kraken 2	29	26	0	1		0.9373	0.9937	0.9647		0.592	0.9898	0.7409		13272400	37.95	79.0514
Kraken 2	29	26	1	1		0.9382	0.993	0.9648		0.603	0.9821	0.7472		13213936	37.99	78.9681
Kraken 2	31	28	4	1		0.9403	0.9921	0.9655		0.6305	0.9836	0.7684		13202088	38	78.9474
Kraken 2	29	26	2	1		0.9392	0.992	0.9649		0.6173	0.9837	0.7586		13166416	38.26	78.4109
Kraken 2	28	25	2	1		0.9406	0.9898	0.9646		0.6413	0.9767	0.7742		12731516	38.28	78.3699
Kraken 2	30	27	1	1		0.9367	0.9936	0.9643		0.5838	0.988	0.7339		13627940	38.37	78.1861
Kraken 2	31	28	5	1		0.9417	0.9906	0.9656		0.6499	0.9748	0.7799		13168880	38.44	78.0437
Kraken 2	30	27	0	1		0.9357	0.9937	0.9638		0.5705	0.9891	0.7236		13660688	38.5	77.9221
Kraken 2	28	25	3	1		0.9417	0.986	0.9634		0.6637	0.97	0.7881		12651052	38.53	77.8614
Kraken 2	29	26	3	1		0.9414	0.9908	0.9655		0.6393	0.9741	0.772		13092456	38.67	77.5795
Kraken 2	30	27	2	1		0.938	0.9931	0.9648		0.6021	0.9883	0.7483		13550792	38.67	77.5795
Kraken 2	31	28	6	1		0.9429	0.9876	0.9648		0.6715	0.962	0.7909		13064252	38.74	77.4393
Kraken 2	30	27	3	1		0.9398	0.9926	0.9655		0.6331	0.9888	0.7719		13481184	38.84	77.24
Kraken 2	31	28	7	1		0.9433	0.9806	0.9616		0.6809	0.9211	0.783		12918728	39.05	76.8246
Kraken 2	29	26	4	1		0.9425	0.9868	0.9641		0.6704	0.973	0.7938		13012252	39.06	76.8049
Kraken 2	30	27	4	1		0.9415	0.9907	0.9655		0.6572	0.9799	0.7867		13415024	39.22	76.4916
Kraken 2	28	25	4	1		0.9428	0.98	0.961		0.686	0.9294	0.7894		12521340	39.27	76.3942
Kraken 2	30	27	5	1		0.9426	0.9871	0.9643		0.6677	0.9657	0.7895		13345412	39.43	76.0842
Kraken 2	29	26	5	1		0.9432	0.9808	0.9616		0.6811	0.9205	0.7829		12887184	39.53	75.8917
Kraken 2	30	27	6	1		0.9434	0.9816	0.9621		0.6783	0.9305	0.7846		13220868	40.05	74.9064
Kraken 2	28	25	5	1		0.943	0.9743	0.9584		0.6854	0.8277	0.7498		12289060	40.08	74.8503
Kraken 2	29	26	6	1		0.9427	0.9739	0.9581		0.6849	0.835	0.7526		12630012	40.39	74.2758
Kraken 2	33	31	0	1		0.9307	0.9946	0.9616		0.5175	0.988	0.6792		16102780	40.39	74.2758
Kraken 2	33	31	1	1		0.9323	0.9944	0.9624		0.5341	0.9862	0.6929		16055856	40.53	74.0192
Kraken 2	33	31	2	1		0.9341	0.9944	0.9633		0.5505	0.9829	0.7057		16015596	40.7	73.7101
Kraken 2	32	30	1	1		0.9333	0.9943	0.9628		0.5477	0.9852	0.704		15936356	40.74	73.6377
Kraken 2	32	30	0	1		0.9322	0.9945	0.9623		0.5338	0.9832	0.6919		15981368	40.81	73.5114
Kraken 2	33	31	3	1		0.9362	0.9944	0.9644		0.5678	0.9803	0.7191		15979552	40.94	73.278
Kraken 2	33	31	4	1		0.9378	0.994	0.9651		0.5873	0.9847	0.7358		15907868	41.24	72.7449
Kraken 2	32	30	2	1		0.9349	0.9936	0.9633		0.5654	0.9857	0.7186		15883844	41.25	72.7273
Kraken 2	32	30	3	1		0.9365	0.9937	0.9643		0.5802	0.9877	0.731		15851728	41.38	72.4988
Kraken 2	33	31	5	1		0.9391	0.9936	0.9656		0.5983	0.9815	0.7434		15835508	41.41	72.4463
Kraken 2	32	30	4	1		0.9383	0.9935	0.9651		0.6016	0.9843	0.7468		15753320	41.61	72.0981
Kraken 2	31	29	0	1		0.9342	0.9946	0.9634		0.5501	0.9889	0.7069		16206916	41.65	72.0288
Kraken 2	33	31	6	1		0.9403	0.9931	0.966		0.6125	0.985	0.7553		15793224	41.72	71.908
Kraken 2	32	30	5	1		0.9399	0.9932	0.9658		0.6148	0.9853	0.7571		15718220	41.83	71.7189
Kraken 2	33	31	7	1		0.9416	0.9926	0.9664		0.6353	0.9757	0.7695		15729872	41.85	71.6846
Kraken 2	28	25	6	1		0.9417	0.9719	0.9566		0.6579	0.7242	0.6894		11784012	41.9	71.599
Kraken 2	31	29	1	1		0.935	0.9941	0.9636		0.561	0.9835	0.7145		16162592	41.99	71.4456
Kraken 2	32	30	6	1		0.9415	0.9924	0.9663		0.6298	0.9787	0.7664		15656236	42.09	71.2758
Kraken 2	31	29	2	1		0.9366	0.994	0.9645		0.5857	0.9827	0.734		16126096	42.25	71.0059
Kraken 2	31	29	3	1		0.9387	0.9939	0.9655		0.603	0.9855	0.7482		16043688	42.42	70.7214
Kraken 2	32	30	7	1		0.943	0.9909	0.9663		0.6435	0.9699	0.7737		15585128	42.58	70.4556
Kraken 2	31	29	4	1		0.9403	0.9934	0.9661		0.622	0.985	0.7625		15960076	42.75	70.1754
Kraken 2	31	29	5	1		0.9414	0.9923	0.9662		0.6359	0.9774	0.7705		15902616	43.03	69.7188
Kraken 2	30	28	0	1		0.9352	0.994	0.9637		0.5674	0.9888	0.7211		16564604	43.22	69.4123
Kraken 2	31	29	6	1		0.9427	0.9905	0.966		0.6609	0.9726	0.787		15850308	43.31	69.2681
Kraken 2	30	28	1	1		0.9364	0.994	0.9643		0.5847	0.9778	0.7318		16517292	43.37	69.1722
Kraken 2	27	25	0	1		0.9394	0.9928	0.9654		0.6143	0.9845	0.7565		15889360	43.6	68.8073
Kraken 2	31	29	7	1		0.9437	0.9868	0.9648		0.6785	0.9631	0.7961		15736768	43.7	68.6499
Kraken 2	30	28	2	1		0.938	0.9935	0.965		0.596	0.9846	0.7425		16432424	43.74	68.5871
Kraken 2	30	28	3	1		0.9397	0.9931	0.9657		0.6188	0.985	0.7601		16356288	43.76	68.5558
Kraken 2	27	25	1	1		0.9402	0.9915	0.9652		0.6356	0.9842	0.7724		15817364	43.99	68.1973
Kraken 2	28	26	1	1		0.9391	0.9931	0.9653		0.612	0.9852	0.755		16366128	43.99	68.1973
Kraken 2	27	25	2	1		0.9414	0.9893	0.9647		0.6523	0.9742	0.7814		15740200	44.03	68.1354
Kraken 2	28	26	0	1		0.938	0.9934	0.9649		0.5961	0.9894	0.744		16432780	44.15	67.9502
Kraken 2	30	28	4	1		0.9413	0.9915	0.9657		0.6433	0.9824	0.7775		16296908	44.36	67.6285
Kraken 2	29	27	1	1		0.9376	0.9934	0.9647		0.5934	0.9847	0.7405		16896356	44.37	67.6133
Kraken 2	29	27	0	1		0.9366	0.9937	0.9643		0.5798	0.9896	0.7312		16962516	44.48	67.446
Kraken 2	30	28	5	1		0.9426	0.9896	0.9655		0.6615	0.9739	0.7879		16228624	44.74	67.0541
Kraken 2	27	25	3	1		0.9428	0.9853	0.9636		0.6779	0.958	0.794		15651732	44.77	67.0092
Kraken 2	28	26	2	1		0.9404	0.9917	0.9654		0.6265	0.9841	0.7656		16301372	44.79	66.9792
Kraken 2	29	27	2	1		0.9391	0.9929	0.9652		0.611	0.9839	0.7539		16824240	44.83	66.9195
Kraken 2	29	27	3	1		0.9407	0.9922	0.9657		0.6435	0.9883	0.7795		16743792	45.12	66.4894
Kraken 2	28	26	4	1		0.944	0.9857	0.9644		0.683	0.9643	0.7996		16118496	45.39	66.0939
Kraken 2	30	28	6	1		0.9438	0.9865	0.9647		0.6823	0.9579	0.7969		16111272	45.47	65.9776
Kraken 2	29	27	4	1		0.9426	0.9902	0.9658		0.6663	0.9784	0.7927		16694028	45.55	65.8617
Kraken 2	27	25	4	1		0.9439	0.9793	0.9613		0.6965	0.9167	0.7916		15480840	45.57	65.8328
Kraken 2	30	28	7	1		0.944	0.98	0.9617		0.6953	0.9056	0.7866		15920948	45.72	65.6168
Kraken 2	28	26	3	1		0.9425	0.9899	0.9656		0.65	0.9738	0.7796		16242624	46.01	65.2032
Kraken 2	29	27	5	1		0.9435	0.9862	0.9644		0.6784	0.9504	0.7917		16572576	46.03	65.1749
Kraken 2	28	26	5	1		0.9442	0.9798	0.9617		0.6945	0.9136	0.7891		15935200	46.21	64.921
Kraken 2	29	27	6	1		0.9442	0.9806	0.962		0.6883	0.9174	0.7865		16393672	46.65	64.3087
Kraken 2	27	25	5	1		0.9442	0.9753	0.9595		0.6956	0.8184	0.752		15175652	46.72	64.2123
Kraken 2	28	26	6	1		0.9437	0.9744	0.9588		0.6944	0.8211	0.7525		15606080	47.21	63.5459
Kraken 2	31	31	1	0.5		0.9324	0.9946	0.9625		0.5397	0.9852	0.6974		16524272	47.75	62.8272
Kraken 2	31	31	0	0.5		0.9303	0.9948	0.9614		0.5197	0.9873	0.6809		16583852	47.79	62.7746
Kraken 2	31	31	3	0.5		0.936	0.9943	0.9643		0.5707	0.9838	0.7224		16454572	48.14	62.3182
Kraken 2	31	31	2	0.5		0.9341	0.9947	0.9635		0.5556	0.9862	0.7108		16483552	48.21	62.2278
Kraken 2	30	30	0	0.5		0.9322	0.9949	0.9625		0.5283	0.9834	0.6874		16522476	48.47	61.894
Kraken 2	30	30	1	0.5		0.9333	0.9943	0.9628		0.5524	0.9875	0.7085		16482196	48.51	61.8429
Kraken 2	31	31	4	0.5		0.9374	0.9939	0.9649		0.5905	0.9838	0.738		16369440	48.59	61.7411
Kraken 2	27	25	6	1		0.943	0.9745	0.9585		0.674	0.7283	0.7001		14520668	48.6	61.7284
Kraken 2	31	31	5	0.5		0.9395	0.9939	0.9659		0.6098	0.9826	0.7526		16296212	48.68	61.627
Kraken 2	30	30	2	0.5		0.9357	0.9944	0.9642		0.5723	0.9883	0.7248		16427160	48.73	61.5637
Kraken 2	30	30	3	0.5		0.9369	0.9942	0.9647		0.585	0.9872	0.7346		16357384	48.79	61.488
Kraken 2	29	29	0	0.5		0.9341	0.9947	0.9635		0.5489	0.9863	0.7053		16472616	48.88	61.3748
Kraken 2	31	31	6	0.5		0.9404	0.9933	0.9661		0.6228	0.9856	0.7633		16236836	48.96	61.2745
Kraken 2	31	31	7	0.5		0.9421	0.9929	0.9668		0.6462	0.9741	0.777		16164176	49.01	61.212
Kraken 2	30	30	4	0.5		0.9388	0.9937	0.9655		0.6039	0.9894	0.75		16284096	49.1	61.0998
Kraken 2	29	29	1	0.5		0.9351	0.9941	0.9637		0.5615	0.9784	0.7135		16425596	49.14	61.0501
Kraken 2	30	30	5	0.5		0.9404	0.9934	0.9662		0.6263	0.9771	0.7633		16218840	49.2	60.9756
Kraken 2	29	29	2	0.5		0.9368	0.9943	0.9647		0.5882	0.9843	0.7364		16354988	49.34	60.8026
Kraken 2	30	30	6	0.5		0.9411	0.9925	0.9661		0.6368	0.9782	0.7714		16159436	49.51	60.5938
Kraken 2	28	28	0	0.5		0.935	0.9945	0.9638		0.5654	0.9864	0.7188		16417228	49.56	60.5327
Kraken 2	30	30	7	0.5		0.9429	0.9906	0.9662		0.6533	0.9706	0.7809		16077416	49.73	60.3258
Kraken 2	28	28	1	0.5		0.9369	0.9943	0.9648		0.5809	0.9834	0.7304		16352580	49.84	60.1926
Kraken 2	31	30	0	1		0.933	0.9944	0.9627		0.5388	0.9881	0.6973		21145280	49.87	60.1564
Kraken 2	28	28	2	0.5		0.9385	0.9939	0.9654		0.5982	0.9876	0.7451		16272288	49.95	60.0601
Kraken 2	29	29	3	0.5		0.9386	0.9939	0.9655		0.6036	0.9861	0.7488		16280940	49.95	60.0601
Kraken 2	29	29	5	0.5		0.9412	0.9927	0.9663		0.6503	0.9814	0.7823		16132868	50.03	59.964
Kraken 2	32	31	0	1		0.9317	0.9945	0.9621		0.5256	0.9852	0.6855		21558840	50.03	59.964
Kraken 2	31	30	1	1		0.9343	0.9943	0.9633		0.5538	0.9861	0.7093		21097152	50.2	59.761
Kraken 2	29	29	4	0.5		0.9398	0.9935	0.9659		0.6238	0.9895	0.7652		16246444	50.22	59.7372
Kraken 2	27	27	0	0.5		0.9362	0.994	0.9642		0.5794	0.9886	0.7306		16345300	50.24	59.7134
Kraken 2	28	28	3	0.5		0.9396	0.9934	0.9658		0.6201	0.9869	0.7617		16205892	50.26	59.6896
Kraken 2	29	29	6	0.5		0.943	0.9904	0.9661		0.6581	0.976	0.7861		16046996	50.28	59.6659
Kraken 2	32	31	2	1		0.9351	0.9944	0.9638		0.563	0.9813	0.7155		21451012	50.36	59.5711
Kraken 2	28	28	4	0.5		0.9414	0.9923	0.9662		0.6462	0.9866	0.7809		16110508	50.5	59.4059
Kraken 2	27	27	1	0.5		0.9375	0.9936	0.9647		0.5961	0.9843	0.7425		16272356	50.5	59.4059
Kraken 2	32	31	1	1		0.9333	0.9943	0.9629		0.5446	0.9866	0.7018		21500556	50.5	59.4059
Kraken 2	27	27	2	0.5		0.9393	0.9933	0.9655		0.6155	0.9848	0.7575		16186784	50.56	59.3354
Kraken 2	29	29	7	0.5		0.9436	0.9875	0.9651		0.6823	0.9685	0.8006		15923860	50.63	59.2534
Kraken 2	32	31	3	1		0.9373	0.9941	0.9648		0.579	0.9844	0.7291		21392112	50.68	59.1949
Kraken 2	31	30	2	1		0.9358	0.9936	0.9639		0.5755	0.9876	0.7272		21022072	50.69	59.1833
Kraken 2	28	28	5	0.5		0.9425	0.99	0.9657		0.6656	0.9741	0.7908		16025420	50.73	59.1366
Kraken 2	27	27	3	0.5		0.9408	0.992	0.9657		0.6354	0.9853	0.7726		16118644	50.85	58.9971
Kraken 2	31	30	3	1		0.9377	0.9938	0.9649		0.5898	0.9879	0.7386		20953444	50.93	58.9044
Kraken 2	26	26	0	0.5		0.9381	0.9937	0.9651		0.5969	0.9858	0.7436		16251108	50.98	58.8466
Kraken 2	28	28	6	0.5		0.9432	0.9874	0.9648		0.6718	0.9465	0.7858		15910816	50.99	58.8351
Kraken 2	32	31	4	1		0.9393	0.9938	0.9658		0.5999	0.9844	0.7455		21287916	51.01	58.812
Kraken 2	27	27	4	0.5		0.9425	0.9903	0.9658		0.6636	0.9755	0.7899		16019052	51.13	58.674
Kraken 2	31	30	5	1		0.9414	0.9929	0.9665		0.6254	0.9829	0.7644		20786028	51.18	58.6166
Kraken 2	31	30	4	1		0.9397	0.9934	0.9658		0.611	0.982	0.7533		20865472	51.21	58.5823
Kraken 2	32	31	5	1		0.9404	0.9934	0.9662		0.6102	0.9802	0.7522		21242276	51.23	58.5594
Kraken 2	30	29	0	1		0.935	0.9946	0.9639		0.5595	0.9849	0.7136		21460920	51.31	58.4681
Kraken 2	25	25	0	0.5		0.9392	0.9932	0.9654		0.6156	0.9843	0.7575		16160844	51.41	58.3544
Kraken 2	32	31	6	1		0.9416	0.9931	0.9666		0.6268	0.9828	0.7654		21158632	51.42	58.3431
Kraken 2	26	26	2	0.5		0.9404	0.9923	0.9657		0.6354	0.9822	0.7716		16106528	51.48	58.2751
Kraken 2	30	29	1	1		0.9358	0.9938	0.964		0.5699	0.9836	0.7217		21392608	51.55	58.1959
Kraken 2	26	26	1	0.5		0.9386	0.9929	0.965		0.6144	0.9812	0.7556		16181092	51.57	58.1734
Kraken 2	31	30	6	1		0.9429	0.9918	0.9667		0.6422	0.9769	0.7749		20709640	51.57	58.1734
Kraken 2	26	26	3	0.5		0.9419	0.99	0.9654		0.6647	0.9801	0.7922		16004240	51.62	58.117
Kraken 2	25	25	1	0.5		0.9402	0.9919	0.9654		0.6337	0.9778	0.769		16088856	51.66	58.072
Kraken 2	27	27	5	0.5		0.9434	0.9868	0.9646		0.6847	0.9567	0.7982		15888940	51.68	58.0495
Kraken 2	28	28	7	0.5		0.9437	0.9835	0.9632		0.69	0.8942	0.779		15701020	51.74	57.9822
Kraken 2	27	27	6	0.5		0.9435	0.9829	0.9628		0.6872	0.9107	0.7833		15701756	51.95	57.7478
Kraken 2	32	31	7	1		0.9429	0.9919	0.9668		0.6546	0.9744	0.7831		21048516	52	57.6923
Kraken 2	25	25	2	0.5		0.9413	0.9897	0.9649		0.6482	0.9743	0.7785		15986768	52.02	57.6701
Kraken 2	31	30	7	1		0.9439	0.9899	0.9664		0.6593	0.9727	0.7859		20598500	52.12	57.5595
Kraken 2	30	29	3	1		0.9398	0.9936	0.9659		0.6132	0.9879	0.7567		21229500	52.16	57.5153
Kraken 2	26	26	4	0.5		0.9433	0.987	0.9647		0.6822	0.9535	0.7953		15870864	52.19	57.4823
Kraken 2	30	29	2	1		0.9376	0.9939	0.9649		0.5919	0.984	0.7392		21329688	52.32	57.3394
Kraken 2	25	25	3	0.5		0.9422	0.9862	0.9637		0.6794	0.9572	0.7947		15855236	52.37	57.2847
Kraken 2	30	29	4	1		0.9414	0.9929	0.9665		0.632	0.9847	0.7699		21153368	52.51	57.132
Kraken 2	26	26	5	0.5		0.9433	0.983	0.9627		0.6896	0.8966	0.7796		15670536	52.52	57.1211
Kraken 2	30	29	5	1		0.9427	0.9914	0.9664		0.6475	0.9774	0.7789		21075824	52.89	56.7215
Kraken 2	25	25	4	0.5		0.9433	0.9826	0.9626		0.692	0.8867	0.7774		15646876	53.08	56.5185
Kraken 2	29	28	0	1		0.9364	0.9938	0.9642		0.5745	0.9888	0.7268		22060032	53.18	56.4122
Kraken 2	30	29	6	1		0.9439	0.989	0.966		0.6701	0.9675	0.7918		20956612	53.34	56.243
Kraken 2	29	28	1	1		0.9373	0.9934	0.9645		0.5925	0.9841	0.7397		21983588	53.53	56.0433
Kraken 2	29	28	2	1		0.9387	0.9932	0.9652		0.6063	0.9846	0.7505		21881632	53.62	55.9493
Kraken 2	26	26	6	0.5		0.9432	0.9817	0.962		0.6828	0.812	0.7418		15280672	53.63	55.9388
Kraken 2	30	29	7	1		0.9447	0.9856	0.9647		0.6897	0.9513	0.7997		20810656	53.68	55.8867
Kraken 2	26	25	0	1		0.9402	0.9926	0.9657		0.6214	0.9804	0.7607		21212640	53.71	55.8555
Kraken 2	27	26	0	1		0.939	0.9934	0.9654		0.6045	0.9834	0.7487		21769328	54.01	55.5453
Kraken 2	25	25	5	0.5		0.9434	0.981	0.9619		0.691	0.8093	0.7455		15230744	54.08	55.4734
Kraken 2	26	25	1	1		0.941	0.9913	0.9655		0.6444	0.9829	0.7784		21105204	54.13	55.4221
Kraken 2	29	28	3	1		0.9406	0.9926	0.9659		0.6326	0.9829	0.7698		21810264	54.23	55.3199
Kraken 2	27	26	1	1		0.9401	0.9926	0.9656		0.6197	0.983	0.7602		21676568	54.29	55.2588
Kraken 2	26	25	2	1		0.9422	0.9887	0.9649		0.6608	0.9723	0.7869		21017756	54.65	54.8948
Kraken 2	27	26	2	1		0.9415	0.9913	0.9658		0.6385	0.9788	0.7729		21579452	54.66	54.8847
Kraken 2	28	27	0	1		0.9373	0.9937	0.9647		0.5853	0.9894	0.7355		22390696	54.84	54.7046
Kraken 2	28	27	1	1		0.9384	0.9932	0.965		0.6004	0.9836	0.7457		22285840	54.97	54.5752
Kraken 2	29	28	4	1		0.9425	0.9908	0.9661		0.6569	0.9794	0.7864		21709180	55.1	54.4465
Kraken 2	29	28	5	1		0.9435	0.9887	0.9655		0.6749	0.9683	0.7954		21593724	55.15	54.3971
Kraken 2	26	25	3	1		0.9438	0.9844	0.9637		0.6813	0.9476	0.7927		20876464	55.34	54.2103
Kraken 2	28	27	2	1		0.9403	0.9925	0.9657		0.6186	0.985	0.76		22196624	55.38	54.1712
Kraken 2	27	26	3	1		0.9433	0.989	0.9656		0.6644	0.9716	0.7892		21489512	55.51	54.0443
Kraken 2	27	26	4	1		0.9447	0.9851	0.9645		0.6918	0.9571	0.8031		21310240	55.76	53.802
Kraken 2	28	27	3	1		0.9418	0.9913	0.966		0.6505	0.9864	0.784		22103376	55.82	53.7442
Kraken 2	25	25	6	0.5		0.9424	0.981	0.9613		0.6663	0.7538	0.7074		14407316	55.92	53.6481
Kraken 2	29	28	6	1		0.9446	0.9853	0.9645		0.6948	0.9488	0.8022		21441044	55.92	53.6481
Kraken 2	26	25	4	1		0.9452	0.979	0.9618		0.7022	0.9054	0.7909		20611924	56.09	53.4855
Kraken 2	28	27	4	1		0.9435	0.989	0.9657		0.6759	0.9701	0.7967		21993492	56.38	53.2104
Kraken 2	29	28	7	1		0.9451	0.9796	0.962		0.7112	0.8916	0.7912		21168788	56.51	53.0879
Kraken 2	27	26	5	1		0.9451	0.9797	0.9621		0.7071	0.8964	0.7906		21064480	56.68	52.9287
Kraken 2	28	27	5	1		0.9443	0.9847	0.9641		0.6907	0.9425	0.7972		21830396	56.99	52.6408
Kraken 2	28	27	6	1		0.945	0.9803	0.9623		0.6969	0.896	0.784		21583676	57.6	52.0833
Kraken 2	26	25	5	1		0.9452	0.9753	0.96		0.7001	0.8047	0.7488		20174564	57.94	51.7777
Kraken 2	27	26	6	1		0.9448	0.9763	0.9603		0.7016	0.8058	0.7501		20585864	58.26	51.4933
Kraken 2	26	25	6	1		0.9446	0.9772	0.9606		0.6865	0.7373	0.711		19256784	60.48	49.6032
Kraken 2	31	31	0	1		0.9326	0.9945	0.9625		0.5329	0.9814	0.6907		32456768	66.16	45.3446
Kraken 2	31	31	1	1		0.9345	0.9942	0.9635		0.5612	0.9854	0.7151		32350764	66.64	45.018
Kraken 2	31	31	2	1		0.9368	0.9943	0.9647		0.5787	0.9799	0.7276		32267704	66.81	44.9035
Kraken 2	30	30	0	1		0.9335	0.9945	0.9631		0.5462	0.9804	0.7016		32337408	67.18	44.6561
Kraken 2	31	31	3	1		0.9388	0.994	0.9656		0.5942	0.9841	0.741		32172608	67.57	44.3984
Kraken 2	30	30	1	1		0.9356	0.9942	0.964		0.571	0.9826	0.7223		32246764	67.78	44.2608
Kraken 2	29	29	0	1		0.9358	0.9943	0.9642		0.5693	0.9877	0.7223		32214912	68.04	44.0917
Kraken 2	30	30	2	1		0.9379	0.9938	0.965		0.5962	0.9803	0.7415		32138332	68.29	43.9303
Kraken 2	31	31	4	1		0.9407	0.9935	0.9664		0.622	0.9818	0.7616		32037068	68.34	43.8982
Kraken 2	31	31	5	1		0.9418	0.9931	0.9668		0.6337	0.9825	0.7705		31924084	68.56	43.7573
Kraken 2	29	29	1	1		0.937	0.9938	0.9646		0.5836	0.9832	0.7324		32111972	68.6	43.7318
Kraken 2	30	30	3	1		0.9395	0.9936	0.9658		0.6092	0.9875	0.7535		32023888	68.78	43.6173
Kraken 2	28	28	0	1		0.9368	0.9939	0.9645		0.5794	0.9871	0.7302		32079880	68.81	43.5983
Kraken 2	29	29	2	1		0.939	0.9937	0.9656		0.6034	0.984	0.7481		32005892	68.88	43.554
Kraken 2	27	27	0	1		0.9378	0.9937	0.965		0.5912	0.983	0.7384		31936856	68.94	43.5161
Kraken 2	31	31	6	1		0.9434	0.993	0.9675		0.6475	0.9805	0.7799		31797108	69.18	43.3651
Kraken 2	30	30	4	1		0.9417	0.9931	0.9667		0.6283	0.9797	0.7656		31893712	69.44	43.2028
Kraken 2	29	29	3	1		0.9412	0.9934	0.9666		0.6334	0.9851	0.771		31878244	69.76	43.0046
Kraken 2	31	31	7	1		0.9446	0.9914	0.9674		0.6764	0.9709	0.7973		31635884	69.85	42.9492
Kraken 2	30	30	5	1		0.9433	0.9924	0.9672		0.6497	0.9774	0.7806		31761764	69.92	42.9062
Kraken 2	27	27	1	1		0.9397	0.9929	0.9656		0.6094	0.984	0.7527		31804976	69.97	42.8755
Kraken 2	29	29	4	1		0.9425	0.9926	0.9669		0.65	0.982	0.7822		31731132	70.04	42.8327
Kraken 2	26	26	0	1		0.9396	0.993	0.9656		0.6171	0.9819	0.7579		31765204	70.14	42.7716
Kraken 2	28	28	1	1		0.9385	0.9934	0.9652		0.6056	0.9798	0.7485		31927468	70.14	42.7716
Kraken 2	28	28	2	1		0.9402	0.993	0.9659		0.6189	0.9843	0.7599		31856376	70.18	42.7472
Kraken 2	30	30	6	1		0.9443	0.9909	0.967		0.6633	0.976	0.7898		31623612	70.72	42.4208
Kraken 2	28	28	3	1		0.9421	0.9922	0.9665		0.6467	0.9855	0.7809		31711664	70.74	42.4088
Kraken 2	26	26	1	1		0.9408	0.992	0.9657		0.6302	0.9832	0.7681		31676336	70.75	42.4028
Kraken 2	27	27	2	1		0.9417	0.9919	0.9662		0.6364	0.9844	0.773		31693152	70.79	42.3789
Kraken 2	29	29	5	1		0.9439	0.9911	0.967		0.6715	0.969	0.7933		31594088	71.15	42.1644
Kraken 2	25	25	0	1		0.9407	0.992	0.9657		0.6249	0.9799	0.7631		31599600	71.18	42.1467
Kraken 2	27	27	3	1		0.9434	0.9903	0.9663		0.6596	0.9823	0.7892		31535592	71.31	42.0698
Kraken 2	30	30	7	1		0.945	0.9885	0.9663		0.6827	0.9606	0.7982		31495348	71.32	42.0639
Kraken 2	26	26	2	1		0.9426	0.9905	0.9659		0.6591	0.9763	0.7869		31507024	71.33	42.058
Kraken 2	28	28	4	1		0.9439	0.9906	0.9667		0.6775	0.9813	0.8016		31537920	71.42	42.005
Kraken 2	29	29	6	1		0.9451	0.9874	0.9658		0.694	0.9664	0.8079		31412948	71.58	41.9111
Kraken 2	25	25	1	1		0.9418	0.99	0.9653		0.6566	0.9804	0.7865		31449476	71.78	41.7944
Kraken 2	26	26	3	1		0.9445	0.988	0.9658		0.6851	0.9694	0.8028		31320436	72.2	41.5512
Kraken 2	28	28	5	1		0.9448	0.9876	0.9657		0.6919	0.9611	0.8046		31367500	72.2	41.5512
Kraken 2	27	27	4	1		0.9448	0.9883	0.9661		0.6924	0.9679	0.8073		31350008	72.29	41.4995
Kraken 2	25	25	2	1		0.9431	0.9874	0.9647		0.6739	0.9627	0.7928		31276120	72.36	41.4594
Kraken 2	29	29	7	1		0.9455	0.9843	0.9645		0.7095	0.9421	0.8094		31208568	72.53	41.3622
Kraken 2	27	27	5	1		0.9457	0.9844	0.9647		0.7123	0.9342	0.8083		31092500	73.01	41.0903
Kraken 2	28	28	6	1		0.9455	0.9845	0.9646		0.7116	0.9373	0.809		31164912	73.44	40.8497
Kraken 2	26	26	4	1		0.9455	0.9841	0.9644		0.7107	0.9349	0.8075		31057096	73.66	40.7277
Kraken 2	25	25	3	1		0.9446	0.9832	0.9635		0.6985	0.9361	0.8		31016680	73.86	40.6174
Kraken 2	27	27	6	1		0.9458	0.9806	0.9629		0.7128	0.882	0.7884		30723652	74.41	40.3172
Kraken 2	28	28	7	1		0.9463	0.9817	0.9636		0.7207	0.8759	0.7908		30750756	74.7	40.1606
Kraken 2	26	26	5	1		0.9462	0.9805	0.9631		0.7177	0.864	0.7841		30675060	75.02	39.9893
Kraken 2	25	25	4	1		0.9458	0.9804	0.9628		0.7191	0.8722	0.7883		30589788	75.22	39.883
Kraken 2	26	26	6	1		0.9461	0.981	0.9632		0.7072	0.79	0.7463		29907896	77.36	38.7797
Kraken 2	25	25	5	1		0.9457	0.9806	0.9628		0.7147	0.7957	0.753		29812416	78.08	38.4221
Kraken 2	25	25	6	1		0.9456	0.9786	0.9618		0.7036	0.7638	0.7325		28228232	82.72	36.2669

## Sheet: S3 - Exclusion genomes
Table S3. Genomes excluded in strain-exclusion simulation.
Taxonomy information was derived from the taxonomy as downloaded in January 2018; subsequent changes to names have not been incorporated in this table.
NCBI TaxID			Taxonomic lineage
	Scientific name		Superkingdom	Phylum	Order	Class	Family	Genus	Species
930943	Sulfolobus islandicus HVE10/4		Archaea	Crenarchaeota	Thermoprotei	Sulfolobales	Sulfolobaceae	Sulfolobus	Sulfolobus islandicus
1053692	Methanococcus maripaludis X1		Archaea	Euryarchaeota	Methanococci	Methanococcales	Methanococcaceae	Methanococcus	Methanococcus maripaludis
573236	Bifidobacterium animalis subsp. lactis V9		Bacteria	Actinobacteria	Actinobacteria	Bifidobacteriales	Bifidobacteriaceae	Bifidobacterium	Bifidobacterium animalis
862962	Bacteroides fragilis 638R		Bacteria	Bacteroidetes	Bacteroidia	Bacteroidales	Bacteroidaceae	Bacteroides	Bacteroides fragilis
1218356	Chlamydia psittaci WS/RT/E30		Bacteria	Chlamydiae	Chlamydiia	Chlamydiales	Chlamydiaceae	Chlamydia	Chlamydia psittaci
300852	Thermus thermophilus HB8		Bacteria	Deinococcus-Thermus	Deinococci	Thermales	Thermaceae	Thermus	Thermus thermophilus
347495	Bacillus cereus F837/76		Bacteria	Firmicutes	Bacilli	Bacillales	Bacillaceae	Bacillus	Bacillus cereus
552536	Listeria monocytogenes HCC23		Bacteria	Firmicutes	Bacilli	Bacillales	Listeriaceae	Listeria	Listeria monocytogenes
1036673	Paenibacillus mucilaginosus KNP414		Bacteria	Firmicutes	Bacilli	Bacillales	Paenibacillaceae	Paenibacillus	Paenibacillus mucilaginosus
418127	Staphylococcus aureus subsp. aureus Mu3		Bacteria	Firmicutes	Bacilli	Bacillales	Staphylococcaceae	Staphylococcus	Staphylococcus aureus
226185	Enterococcus faecalis V583		Bacteria	Firmicutes	Bacilli	Lactobacillales	Enterococcaceae	Enterococcus	Enterococcus faecalis
998820	Lactobacillus casei BD-II		Bacteria	Firmicutes	Bacilli	Lactobacillales	Lactobacillaceae	Lactobacillus	Lactobacillus casei
299768	Streptococcus thermophilus CNRZ1066		Bacteria	Firmicutes	Bacilli	Lactobacillales	Streptococcaceae	Streptococcus	Streptococcus thermophilus
536232	Clostridium botulinum A2 str. Kyoto		Bacteria	Firmicutes	Clostridia	Clostridiales	Clostridiaceae	Clostridium	Clostridium botulinum
440085	Methylobacterium extorquens CM4		Bacteria	Proteobacteria	Alphaproteobacteria	Rhizobiales	Methylobacteriaceae	Methylobacterium	Methylobacterium extorquens
395492	Rhizobium leguminosarum bv. trifolii WSM2304		Bacteria	Proteobacteria	Alphaproteobacteria	Rhizobiales	Rhizobiaceae	Rhizobium	Rhizobium leguminosarum
1117943	Sinorhizobium fredii HH103		Bacteria	Proteobacteria	Alphaproteobacteria	Rhizobiales	Rhizobiaceae	Sinorhizobium	Sinorhizobium fredii
1184253	Anaplasma phagocytophilum str. HZ2		Bacteria	Proteobacteria	Alphaproteobacteria	Rickettsiales	Anaplasmataceae	Anaplasma	Anaplasma phagocytophilum
449216	Rickettsia prowazekii str. Rp22		Bacteria	Proteobacteria	Alphaproteobacteria	Rickettsiales	Rickettsiaceae	Rickettsia	Rickettsia prowazekii
568706	Bordetella pertussis 18323		Bacteria	Proteobacteria	Betaproteobacteria	Burkholderiales	Alcaligenaceae	Bordetella	Bordetella pertussis
122586	Neisseria meningitidis MC58		Bacteria	Proteobacteria	Betaproteobacteria	Neisseriales	Neisseriaceae	Neisseria	Neisseria meningitidis
573059	Desulfovibrio vulgaris RCH1		Bacteria	Proteobacteria	Deltaproteobacteria	Desulfovibrionales	Desulfovibrionaceae	Desulfovibrio	Desulfovibrio vulgaris
367737	Arcobacter butzleri RM4018		Bacteria	Proteobacteria	Epsilonproteobacteria	Campylobacterales	Campylobacteraceae	Arcobacter	Arcobacter butzleri
354242	Campylobacter jejuni subsp. jejuni 81-176		Bacteria	Proteobacteria	Epsilonproteobacteria	Campylobacterales	Campylobacteraceae	Campylobacter	Campylobacter jejuni
402882	Shewanella baltica OS185		Bacteria	Proteobacteria	Gammaproteobacteria	Alteromonadales	Shewanellaceae	Shewanella	Shewanella baltica
290339	Cronobacter sakazakii ATCC BAA-894		Bacteria	Proteobacteria	Gammaproteobacteria	Enterobacterales	Enterobacteriaceae	Cronobacter	Cronobacter sakazakii
1104326	Enterobacter cloacae subsp. dissolvens SDM		Bacteria	Proteobacteria	Gammaproteobacteria	Enterobacterales	Enterobacteriaceae	Enterobacter	Enterobacter cloacae
373384	Shigella flexneri 5 str. 8401		Bacteria	Proteobacteria	Gammaproteobacteria	Enterobacterales	Enterobacteriaceae	Shigella	Shigella flexneri
1123863	Pantoea ananatis LMG 5342		Bacteria	Proteobacteria	Gammaproteobacteria	Enterobacterales	Erwiniaceae	Pantoea	Pantoea ananatis
768492	Serratia plymuthica AS9		Bacteria	Proteobacteria	Gammaproteobacteria	Enterobacterales	Yersiniaceae	Serratia	Serratia plymuthica
434271	Actinobacillus pleuropneumoniae serovar 3 str. JL03		Bacteria	Proteobacteria	Gammaproteobacteria	Pasteurellales	Pasteurellaceae	Actinobacillus	Actinobacillus pleuropneumoniae
262728	Haemophilus influenzae R2866		Bacteria	Proteobacteria	Gammaproteobacteria	Pasteurellales	Pasteurellaceae	Haemophilus	Haemophilus influenzae
889738	Acinetobacter baumannii MDR-TJ		Bacteria	Proteobacteria	Gammaproteobacteria	Pseudomonadales	Moraxellaceae	Acinetobacter	Acinetobacter baumannii
1042876	Pseudomonas putida S16		Bacteria	Proteobacteria	Gammaproteobacteria	Pseudomonadales	Pseudomonadaceae	Pseudomonas	Pseudomonas putida
441952	Francisella tularensis subsp. mediasiatica FSC147		Bacteria	Proteobacteria	Gammaproteobacteria	Thiotrichales	Francisellaceae	Francisella	Francisella tularensis
990315	Xanthomonas campestris pv. raphani 756C		Bacteria	Proteobacteria	Gammaproteobacteria	Xanthomonadales	Xanthomonadaceae	Xanthomonas	Xanthomonas campestris
1133568	Brachyspira pilosicoli B2904		Bacteria	Spirochaetes	Spirochaetia	Brachyspirales	Brachyspiraceae	Brachyspira	Brachyspira pilosicoli
1328311	Borrelia burgdorferi CA382		Bacteria	Spirochaetes	Spirochaetia	Spirochaetales	Borreliaceae	Borreliella	Borreliella burgdorferi
243276	Treponema pallidum subsp. pallidum str. Nichols		Bacteria	Spirochaetes	Spirochaetia	Spirochaetales	Spirochaetaceae	Treponema	Treponema pallidum
1159202	Mycoplasma gallisepticum NC06_2006.080-5-2P		Bacteria	Tenericutes	Mollicutes	Mycoplasmatales	Mycoplasmataceae	Mycoplasma	Mycoplasma gallisepticum
1327964	Pseudomonas phage PAK_P5		Viruses	n/a	n/a	Caudovirales	Myoviridae	Kpp10virus	Pseudomonas virus PAKP3
1089136	Mycobacterium phage JacAttac		Viruses	n/a	n/a	Caudovirales	Siphoviridae	Pg1virus	Mycobacterium virus Pg1
198503	Simian adenovirus 21		Viruses	n/a	n/a	n/a	Adenoviridae	Mastadenovirus	Human mastadenovirus B
11053	Dengue virus 1		Viruses	n/a	n/a	n/a	Flaviviridae	Flavivirus	Dengue virus
1544901	Hepatitis C virus genotype 7		Viruses	n/a	n/a	n/a	Flaviviridae	Hepacivirus	Hepacivirus C
915425	Human papillomavirus type 101		Viruses	n/a	n/a	n/a	Papillomaviridae	Gammapapillomavirus	Gammapapillomavirus 6
37138	Galleria mellonella densovirus		Viruses	n/a	n/a	n/a	Parvoviridae	Ambidensovirus	Lepidopteran ambidensovirus 1
10804	Adeno-associated virus - 2		Viruses	n/a	n/a	n/a	Parvoviridae	Dependoparvovirus	Adeno-associated dependoparvovirus A
11801	Moloney murine leukemia virus		Viruses	n/a	n/a	n/a	Retroviridae	Gammaretrovirus	Murine leukemia virus
1136133	Porcine kobuvirus SH-W-CHN/2010/China		Viruses	n/a	n/a	Picornavirales	Picornaviridae	Kobuvirus	Aichivirus C

## Sheet: S4 - Thread scaling
Table S4. Thread scaling evaluation results.
	Paired-end evaluation (25 M fragments)						Single-end evaluation (50 M reads)
	Kraken 1			Kraken 2			Kraken 1			Kraken 2
Number of threads	Runtime (s)	Speedup / threads		Runtime (s)	Speedup / threads		Runtime (s)	Speedup / threads		Runtime (s)	Speedup / threads
1	1390.92	1		488.94	1		1408.18	1		491.94	1
2	711.93	0.976866		245.43	0.996088		715.78	0.983668		247.65	0.993216
4	360.4	0.964845		123.02	0.993619		365.41	0.963425		125.54	0.979648
8	192.57	0.902866		62.07	0.984654		187.82	0.937187		63.35	0.970679
16	161.24	0.53915		32.01	0.954663		101.98	0.863025		32.48	0.946621

## Sheet: S5 - FDA-ARGOS Evaluation
Table S5. Evaluation of FDA-ARGOS sequencing data.
Translated search classification programs (Kaiju and Kraken 2X) have results shown red. Note that CLARK's classification rank is fixed after a database is built, so none of its classifications are above the genus rank.
		Fragments classified concordantly with experimental genus							Fragments classified discordantly with experimental genus							Fragments classified concordantly above experimental genus							Unclassified fragments
Species	SRA Experiment	Kraken 2	Kraken 1	Centrifuge	CLARK	Kaiju	Kraken 2X		Kraken 2	Kraken 1	Centrifuge	CLARK	Kaiju	Kraken 2X		Kraken 2	Kraken 1	Centrifuge	CLARK	Kaiju	Kraken 2X		Kraken 2	Kraken 1	Centrifuge	CLARK	Kaiju	Kraken 2X
Acinetobacter baumannii	SRR8180786	0.5471	0.5418	0.5429	0.543	0.5466	0.5408		0.3435	0.339	0.3415	0.3069	0.3553	0.3611		0.0045	0.0038	0.0041	0	0.018	0.0108		0.1049	0.1154	0.1115	0.1501	0.0801	0.0873
Bacillus anthracis	SRR5409204	0.9946	0.9946	0.988	0.9949	0.9576	0.9482		0.0022	0.0019	0.0023	0.0019	0.0083	0.0117		0.0005	0.0005	0.0005	0	0.0092	0.0065		0.0027	0.003	0.0092	0.0032	0.0249	0.0336
Bifidobacterium breve	SRR8178574	0.9534	0.9506	0.9528	0.9501	0.9226	0.9155		0.0148	0.0125	0.0134	0.0111	0.0195	0.0192		0.0004	0.0001	0.0001	0	0.0106	0.0068		0.0314	0.0368	0.0337	0.0388	0.0473	0.0585
Bordetella bronchiseptica	SRR8180790	0.9825	0.9827	0.9832	0.9826	0.9311	0.9276		0.0104	0.0099	0.0101	0.0089	0.0151	0.0231		0.0037	0.0036	0.0031	0	0.0399	0.0287		0.0034	0.0038	0.0036	0.0085	0.0139	0.0206
Burkholderia pseudomallei	SRR8072949	0.9661	0.9651	0.9663	0.9649	0.9304	0.928		0.0113	0.0111	0.0102	0.0111	0.0164	0.0195		0.0035	0.0035	0.0037	0	0.0311	0.022		0.0191	0.0203	0.0198	0.024	0.0221	0.0305
Corynebacterium jeikeium	SRR8180464	0.1555	0.1053	0.1193	0.1005	0.3646	0.3501		0.1116	0.0598	0.1193	0.0534	0.1921	0.1634		0.0292	0.0084	0.0248	0	0.1084	0.0796		0.7037	0.8265	0.7366	0.8461	0.3349	0.4069
Edwardsiella tarda	SRR5866647	0.3447	0.2449	0.2727	0.2379	0.5728	0.5361		0.2299	0.1434	0.2293	0.1326	0.1644	0.1803		0.0402	0.0182	0.0347	0	0.1225	0.1058		0.3852	0.5935	0.4633	0.6295	0.1403	0.1778
Enterococcus faecium	SRR5878734	0.6643	0.6352	0.6497	0.6289	0.6795	0.6637		0.0484	0.0357	0.0409	0.0323	0.0744	0.0842		0.0024	0.0012	0.0013	0	0.0178	0.0195		0.2849	0.3279	0.3081	0.3388	0.2283	0.2326
Escherichia coli	SRR5878833	0.7289	0.7374	0.8072	0.7367	0.3658	0.4926		0.0224	0.0205	0.0231	0.0224	0.0321	0.0945		0.2458	0.239	0.1645	0	0.5882	0.393		0.0029	0.0031	0.0052	0.2409	0.0139	0.0199
Francisella tularensis	SRR8283294	0.9937	0.9936	0.98	0.9936	0.9753	0.9695		0.0047	0.0045	0.0046	0.0044	0.0094	0.0096		0.0001	0.0001	0	0	0.0018	0.0022		0.0015	0.0018	0.0154	0.002	0.0135	0.0187
Gardnerella vaginalis	SRR8179089	0.9429	0.9409	0.9413	0.9408	0.893	0.8872		0.0087	0.0072	0.0076	0.0049	0.0209	0.0257		0.0003	0.0002	0.0001	0	0.0242	0.0142		0.0481	0.0517	0.051	0.0543	0.0619	0.0729
Listeria monocytogenes	SRR8180830	0.8501	0.8496	0.8473	0.8496	0.8298	0.8227		0.1268	0.1259	0.1262	0.1148	0.1367	0.1389		0.0011	0.0009	0.0011	0	0.0071	0.0066		0.022	0.0236	0.0254	0.0356	0.0264	0.0318
Micrococcus luteus	SRR5878890	0.8732	0.8671	0.8661	0.8649	0.8245	0.7893		0.0458	0.0269	0.0477	0.025	0.073	0.0674		0.0046	0.0015	0.0041	0	0.0259	0.0227		0.0764	0.1045	0.0821	0.1101	0.0766	0.1206
Morganella morganii	SRR5866636	0.8421	0.8376	0.8394	0.8368	0.7608	0.74		0.0469	0.0358	0.044	0.0342	0.0823	0.0929		0.0042	0.0018	0.0036	0	0.0474	0.0438		0.1068	0.1248	0.113	0.129	0.1095	0.1233
Parabacteroides distasonis	SRR5409214	0.9868	0.9867	0.9862	0.9867	0.9343	0.9272		0.0061	0.0056	0.006	0.0054	0.0129	0.0154		0.0022	0.0022	0.0026	0	0.0157	0.0136		0.0049	0.0055	0.0052	0.0079	0.0371	0.0438
Pasteurella multocida	SRR5872728	0.9095	0.903	0.9055	0.9015	0.8294	0.8202		0.0174	0.0121	0.0161	0.0123	0.0483	0.0565		0.0042	0.0041	0.0036	0	0.0659	0.0568		0.0689	0.0808	0.0748	0.0862	0.0564	0.0665
Pseudomonas aeruginosa	SRR8179283	0.9085	0.906	0.9064	0.9096	0.8467	0.8417		0.0289	0.0255	0.0254	0.0189	0.0373	0.0422		0.0103	0.0104	0.0129	0	0.0417	0.0309		0.0523	0.0581	0.0553	0.0715	0.0743	0.0852
Pseudopropionibacterium propionicum	SRR8072909	0.9872	0.9863	0.9866	0.9862	0.8957	0.8773		0.0113	0.0113	0.0113	0.0113	0.0322	0.0291		0.0001	0.0001	0.0004	0	0.012	0.0083		0.0014	0.0023	0.0017	0.0025	0.0601	0.0853
Ralstonia pickettii	SRR5878897	0.6306	0.5237	0.5424	0.5128	0.7202	0.6905		0.1342	0.1112	0.1751	0.108	0.1113	0.1179		0.0246	0.0143	0.0276	0	0.0691	0.0547		0.2106	0.3508	0.2549	0.3792	0.0994	0.1369
Rothia mucilaginosa	SRR5866643	0.8532	0.8286	0.8389	0.8244	0.7797	0.7445		0.0082	0.0062	0.0111	0.0065	0.0297	0.0309		0.0017	0.0017	0.0023	0	0.0098	0.0113		0.1369	0.1635	0.1477	0.1691	0.1808	0.2133
Salmonella enterica subsp. enterica	SRR5866640	0.9788	0.9803	0.9819	0.9812	0.7553	0.7544		0.0043	0.0033	0.0043	0.0035	0.0169	0.052		0.0113	0.01	0.0053	0	0.2125	0.1725		0.0056	0.0064	0.0085	0.0153	0.0153	0.0211
Shigella sonnei	SRR8180384	0.4206	0.4293	0.4876	0.4231	0.1187	0.1953		0.0669	0.0606	0.0784	0.0615	0.0982	0.2908		0.4992	0.494	0.4022	0	0.7654	0.4902		0.0133	0.0161	0.0318	0.5154	0.0177	0.0237
Staphylococcus epidermidis	SRR8180461	0.9145	0.9062	0.9093	0.9052	0.8564	0.8424		0.0185	0.0135	0.0173	0.0122	0.0264	0.0343		0.0099	0.0082	0.0083	0	0.0214	0.015		0.0571	0.0721	0.0651	0.0826	0.0958	0.1083
Stenotrophomonas maltophilia	SRR8179759	0.8652	0.8604	0.8616	0.8605	0.8309	0.8208		0.039	0.0329	0.0378	0.0309	0.0409	0.0439		0.0031	0.0025	0.0029	0	0.0377	0.0266		0.0927	0.1042	0.0977	0.1086	0.0905	0.1087
Yersinia enterocolitica	SRR5440739	0.8511	0.8368	0.8494	0.8345	0.7433	0.6868		0.0204	0.0126	0.0183	0.0127	0.0543	0.074		0.0049	0.004	0.0025	0	0.0775	0.0925		0.1236	0.1466	0.1298	0.1528	0.1249	0.1467
Averages		0.805804	0.791748	0.80048	0.790036	0.7546	0.748496		0.055304	0.045156	0.056852	0.041884	0.068332	0.08314		0.03648	0.033372	0.028652	0	0.095232	0.069384		0.102412	0.129724	0.114016	0.16808	0.081836	0.09898

## Sheet: S6 - Collision Sequences
Table S6. Sequences used for evaluation of collision rates.
Genome	NCBI Accession Number	Relationship to Reference Genome	Length (Mbp)
Pseudomonas aeruginosa UCBPP PA14	NC_008463.1	Identical	6.53765
Pseudomonas aeruginosa DK2	NC_018080.1	Same species, different strain	6.40266
Pseudomonas denitrificans ATCC 13867	NC_020829.1	Same genus, different species	5.69631
Azotobacter vinelandii CA6	NC_021150.1	Same family (Pseudomonadaceae), different genus	5.32321
Psychrobacter arcticus 273-4	NC_007204.1	Same order (Pseudomonadales), different family (Moraxellaceae)	2.6507
Escherichia coli K-12 substr. MG1655	NC_000913.3	Same class (Gammaproteobacteria), different order (Enterobacterales)	4.64165
Helicobacter pylori 26695	NC_000915.1	Same phylum (Proteobacteria), different class (Epsilonproteobacteria)	1.66787
Bacillus anthracis str. Ames	NC_003997.3	Same superkingdom (Bacteria), different phylum (Firmicutes)	5.22729
Methanocaldococcus vulcanius M7	NC_013407.1	Different superkingdom (Archaea)	1.74633
Random synthetic	n/a	None	4

## Sheet: S7 - Minimizer collisions
Table S7. Minimizer collision evaluation results.
Relationship of query sequence to reference genome	Distinct query k-mers	Distinct k-mers unique to query		Colliding unique query k-mers		Collision rate across all distinct query k-mers
Identical	6480153	0	0	0	n/a	0
Same species	6351174	1965474	0.309466	358407	0.182351	0.0564316
Same genus	5643737	5556852	0.984605	103135	0.01856	0.0182742
Same family	5139083	5113584	0.995038	39733	0.00777009	0.00773153
Same order	2561925	2561433	0.999808	324	0.000126492	0.000126467
Same class	4557129	4556352	0.999829	1010	0.000221669	0.000221631
Same phylum	1626220	1626146	0.999954	101	6.211e-05	6.21072e-05
Same superkingdom	5168885	5168752	0.999974	117	2.2636e-05	2.26354e-05
Different superkingdom	1723953	1723930	0.999987	11	6.38077e-06	6.38068e-06
Random synthetic genome	3999966	3999966	1	0	0	0

## Sheet: S8 - Hash table collisions
Table S8. Hash table collision evaluation results.
Relationship of query sequence to reference genome	Distinct query minimizers	Distinct minimizers unique to query		Colliding unique query minimizers		Collision rate across all distinct query minimizers
Identical	2094421	0	0	0	n/a	0
Same species	2053652	524218	0.255261	74	0.000141163	3.60334e-05
Same genus	1824173	1764388	0.967226	285	0.000161529	0.000156235
Same family	1654230	1633833	0.98767	234	0.000143221	0.000141456
Same order	834304	834040	0.999684	125	0.000149873	0.000149825
Same class	1486903	1486340	0.999621	229	0.00015407	0.000154011
Same phylum	536396	536338	0.999892	78	0.000145431	0.000145415
Same superkingdom	1695763	1695681	0.999952	247	0.000145664	0.000145657
Different superkingdom	566136	566126	0.999982	75	0.000132479	0.000132477
Random synthetic genome	1312073	1312073	1	215	0.000163863	0.000163863

## Sheet: S9 - K2X Param Sweep
Table S9. Comparison of Kraken 2X with other classifiers, using various parameter values.
Accuracy is reported using the strain exclusion simulated data that we describe in the Methods. The default values for Kraken 2X are highlighted in red.
Classifiers shown in italics use nucleotide search; Kraken 2X uses translated search.
														Maximum Resident Set Size (kB)	Runtime (secs)	Speed (Mreads/min)
	Kraken 2X Parameter Value					Prokaryotic Accuracy				Viral Accuracy
Classifier	k	ℓ	s	f		Sensitivity	PPV	F1		Sensitivity	PPV	F1
Centrifuge	n/a	n/a	n/a	n/a		0.9334	0.99116	0.961413		0.5572	0.980813	0.710669		4337924	242.61	12.3655
CLARK	n/a	n/a	n/a	n/a		0.932475	0.994693	0.96258		0.5361	0.998696	0.697683		63608412	239.1	12.5471
Kraken 1	n/a	n/a	n/a	n/a		0.93255	0.99464	0.962595		0.533	0.987769	0.692388		72445388	162.78	18.4298
KrakenUniq	n/a	n/a	n/a	n/a		0.93255	0.99464	0.962595		0.533	0.987769	0.692388		73251020	165.7	18.105
Kraken 2	n/a	n/a	n/a	n/a		0.9396	0.9932	0.9657		0.6125	0.9792	0.7536		10604428	32.2	93.1677
Kaiju	n/a	n/a	n/a	n/a		0.867225	0.982107	0.921098		0.7825	0.980945	0.870557		5432472	187.37	16.0111
Kraken 2X	15	12	0	1		0.8583	0.9713	0.9113		0.7523	0.9737	0.8488		2863784	54.45	55.0964
Kraken 2X	18	15	2	1		0.8436	0.9766	0.9052		0.7134	0.9798	0.8256		2919124	48.54	61.8047
Kraken 2X	18	15	3	1		0.8445	0.9726	0.9041		0.7265	0.9653	0.8291		2862600	48.63	61.6903
Kraken 2X	18	15	0	1		0.8415	0.98	0.9055		0.6629	0.9848	0.7924		2987796	48.66	61.6523
Kraken 2X	18	15	1	1		0.8421	0.9778	0.9049		0.6861	0.9803	0.8072		2951684	48.69	61.6143
Kraken 2X	17	14	0	1		0.8482	0.9769	0.908		0.6941	0.9827	0.8136		2932684	50.08	59.9042
Kraken 2X	17	14	1	1		0.8488	0.975	0.9075		0.7201	0.9819	0.8309		2875456	50.1	59.8802
Kraken 2X	17	14	2	1		0.8494	0.9709	0.9061		0.7431	0.9719	0.8422		2831500	50.14	59.8325
Kraken 2X	17	14	3	1		0.847	0.9547	0.8976		0.7536	0.9407	0.8368		2778348	50.44	59.4766
Kraken 2X	16	13	0	1		0.8552	0.9756	0.9115		0.7234	0.979	0.832		2885324	51.67	58.0608
Kraken 2X	16	13	1	1		0.8552	0.9714	0.9096		0.746	0.9762	0.8457		2838068	51.95	57.7478
Kraken 2X	16	13	2	1		0.8524	0.9539	0.9003		0.7597	0.943	0.8415		2786756	52.2	57.4713
Kraken 2X	16	13	3	1		0.8395	0.9141	0.8752		0.7259	0.8279	0.7736		2683480	53.35	56.2324
Kraken 2X	15	12	1	1		0.8551	0.9533	0.9016		0.7605	0.9344	0.8385		2799820	54.3	55.2486
Kraken 2X	15	12	2	1		0.8407	0.9147	0.8762		0.7246	0.8102	0.765		2687884	56.14	53.4378
Kraken 2X	17	15	0	1		0.8481	0.9789	0.9088		0.6752	0.9868	0.8018		3646348	56.35	53.2387
Kraken 2X	17	15	1	1		0.8491	0.9774	0.9088		0.6966	0.98	0.8144		3605092	56.52	53.0786
Kraken 2X	17	15	2	1		0.8516	0.9755	0.9093		0.7263	0.9808	0.8346		3537304	56.81	52.8076
Kraken 2X	17	15	3	1		0.8533	0.9716	0.9086		0.7399	0.9655	0.8378		3479684	56.99	52.6408
Kraken 2X	14	11	0	1		0.8596	0.954	0.9043		0.7693	0.9314	0.8426		2847172	57.2	52.4476
Kraken 2X	16	14	2	1		0.8564	0.9695	0.9095		0.7563	0.9687	0.8494		3454072	58.23	51.5198
Kraken 2X	14	11	1	1		0.8454	0.9156	0.8791		0.7385	0.8276	0.7805		2726928	58.66	51.1422
Kraken 2X	16	14	1	1		0.8551	0.9746	0.9109		0.7356	0.9805	0.8406		3514512	58.82	51.0031
Kraken 2X	16	14	0	1		0.8542	0.9765	0.9112		0.7091	0.9787	0.8224		3563472	58.88	50.9511
Kraken 2X	16	14	3	1		0.8552	0.9527	0.9013		0.7646	0.9378	0.8424		3385920	59.18	50.6928
Kraken 2X	15	13	0	1		0.8606	0.9753	0.9144		0.7364	0.9764	0.8396		3516268	59.73	50.226
Kraken 2X	15	13	1	1		0.8613	0.9702	0.9125		0.7557	0.9746	0.8513		3453624	60.66	49.456
Kraken 2X	15	13	2	1		0.8597	0.952	0.9035		0.7704	0.9351	0.8448		3392308	60.73	49.399
Kraken 2X	15	12	3	1		0.7684	0.8565	0.8101		0.4489	0.4876	0.4675		2404880	62.61	47.9157
Kraken 2X	15	13	3	1		0.8491	0.9205	0.8834		0.7395	0.83	0.7821		3247348	62.68	47.8622
Kraken 2X	14	12	0	1		0.8637	0.9705	0.914		0.7605	0.9713	0.8531		3488512	63.42	47.3037
Kraken 2X	14	12	1	1		0.8609	0.9521	0.9042		0.7711	0.9339	0.8447		3416620	63.66	47.1254
Kraken 2X	14	11	2	1		0.7781	0.8629	0.8183		0.4675	0.5048	0.4854		2435180	65.76	45.6204
Kraken 2X	14	12	2	1		0.8512	0.9221	0.8853		0.7411	0.8231	0.7799		3261844	65.85	45.5581
Kraken 2X	13	11	0	1		0.8655	0.952	0.9067		0.7764	0.9324	0.8473		3474664	66.83	44.89
Kraken 2X	13	11	1	1		0.8552	0.9241	0.8883		0.7527	0.8384	0.7932		3314640	69.63	43.0849
Kraken 2X	16	15	1	1		0.8551	0.9765	0.9118		0.7128	0.9802	0.8254		4652108	69.77	42.9984
Kraken 2X	16	15	0	1		0.8535	0.9779	0.9115		0.6879	0.9862	0.8105		4739640	70.4	42.6136
Kraken 2X	16	15	2	1		0.8575	0.9747	0.9123		0.7404	0.9803	0.8436		4593684	71.16	42.1585
Kraken 2X	16	15	3	1		0.859	0.9695	0.9109		0.7544	0.965	0.8468		4518020	71.78	41.7944
Kraken 2X	15	14	0	1		0.8601	0.976	0.9144		0.7249	0.9803	0.8335		4634692	72.39	41.4422
Kraken 2X	15	14	1	1		0.8616	0.9741	0.9144		0.7516	0.9793	0.8505		4567216	73.11	41.0341
Kraken 2X	15	14	2	1		0.8631	0.9684	0.9127		0.7683	0.9704	0.8576		4491620	73.44	40.8497
Kraken 2X	15	14	3	1		0.8618	0.9501	0.9038		0.7777	0.9293	0.8468		4397672	73.52	40.8052
Kraken 2X	14	12	3	1		0.7972	0.8824	0.8377		0.4797	0.5188	0.4985		2871452	73.82	40.6394
Kraken 2X	14	13	1	1		0.8662	0.969	0.9148		0.7705	0.9753	0.8609		4477452	74.8	40.107
Kraken 2X	14	13	0	1		0.8652	0.9745	0.9166		0.7493	0.9765	0.848		4562496	75.09	39.9521
Kraken 2X	14	13	2	1		0.8652	0.9496	0.9055		0.7866	0.9327	0.8534		4383324	76.1	39.4218
Kraken 2X	13	11	2	1		0.8055	0.8859	0.8438		0.4944	0.5328	0.5129		2931368	77.87	38.5257
Kraken 2X	13	12	0	1		0.869	0.9689	0.9162		0.7764	0.9744	0.8642		4545892	78.53	38.202
Kraken 2X	14	13	3	1		0.8574	0.9308	0.8926		0.7535	0.8362	0.7927		4212324	78.81	38.0662
Kraken 2X	13	12	1	1		0.8677	0.9485	0.9063		0.7856	0.926	0.85		4451056	80.41	37.3088
Kraken 2X	13	12	2	1		0.8601	0.9315	0.8944		0.76	0.8366	0.7965		4250528	82.2	36.4964
Kraken 2X	12	11	0	1		0.8707	0.9503	0.9088		0.7887	0.924	0.851		4513444	84.02	35.7058
Kraken 2X	12	11	1	1		0.8642	0.9336	0.8976		0.7681	0.8477	0.8059		4305004	85.89	34.9284
Kraken 2X	15	15	2	1		0.8654	0.9732	0.9162		0.7618	0.9793	0.857		6618716	93.43	32.1096
Kraken 2X	13	12	3	1		0.8211	0.899	0.8583		0.5029	0.5426	0.522		3630204	93.82	31.9761
Kraken 2X	15	15	3	1		0.8672	0.9674	0.9146		0.7776	0.9642	0.8609		6507164	96.49	31.0913
Kraken 2X	15	15	1	1		0.8626	0.9758	0.9157		0.7405	0.9812	0.844		6721156	96.6	31.0559
Kraken 2X	15	15	0	1		0.8592	0.9772	0.9144		0.7058	0.9877	0.8233		6829144	96.66	31.0366
Kraken 2X	14	14	0	1		0.8648	0.9753	0.9167		0.7403	0.9798	0.8434		6765352	98.08	30.5873
Kraken 2X	12	11	2	1		0.8274	0.9029	0.8635		0.5207	0.5621	0.5406		3716336	98.38	30.494
Kraken 2X	14	14	2	1		0.8695	0.9664	0.9154		0.7895	0.9687	0.87		6544596	99.45	30.1659
Kraken 2X	14	14	3	1		0.8692	0.9504	0.908		0.7942	0.9286	0.8561		6420664	100.42	29.8745
Kraken 2X	14	14	1	1		0.8678	0.9729	0.9173		0.7687	0.9782	0.8609		6653416	100.52	29.8448
Kraken 2X	13	13	1	1		0.8725	0.9661	0.9169		0.788	0.9716	0.8702		6577664	101.98	29.4175
Kraken 2X	13	13	2	1		0.8718	0.9495	0.909		0.7955	0.924	0.855		6410460	102.84	29.1715
Kraken 2X	13	13	0	1		0.8698	0.973	0.9185		0.7644	0.9792	0.8586		6693124	104.94	28.5878
Kraken 2X	12	12	1	1		0.873	0.9493	0.9096		0.8013	0.9283	0.8601		6430840	106.66	28.1268
Kraken 2X	12	12	0	1		0.8736	0.967	0.9179		0.7862	0.9705	0.8687		6600948	106.79	28.0925
Kraken 2X	13	13	3	1		0.868	0.9489	0.9067		0.7714	0.8518	0.8096		6144700	109.93	27.2901
Kraken 2X	11	11	0	1		0.8757	0.9502	0.9114		0.7994	0.9213	0.856		6473512	110.26	27.2084
Kraken 2X	12	12	2	1		0.8704	0.948	0.9076		0.7826	0.8624	0.8206		6156696	111.38	26.9348
Kraken 2X	11	11	1	1		0.873	0.9469	0.9084		0.7836	0.8593	0.8197		6162928	120.27	24.9439
Kraken 2X	12	12	3	1		0.8406	0.9126	0.8751		0.5162	0.5553	0.535		5232328	133.35	22.4972
Kraken 2X	11	11	2	1		0.8441	0.9138	0.8776		0.5278	0.5687	0.5475		5234356	135.45	22.1484

[truncated: 1 more sheets: S10 - Database growth]
